# Supplementary material for: Dichlorido{N,N-dimethyl-N′-[1-(pyridin-2-yl)ethyl­idene]ethane-1,2-diamine-κ3 N,N′,N′′}cadmium
Source: Acta Crystallogr Sect E Struct Rep Online. 2011 Feb 19;67(Pt 3):m348. doi: 10.1107/S1600536811005538 (PMC3051925; doi:10.1107/S1600536811005538)
Supplement: Supplementary file 2 [file e-67-0m348-Isup2.hkl]

# 
# h,k,l, Fc-squared, Fo-squared, sigma(Fo-squared) and status flag 
# 
data_I
_shelx_title ' sad' 
_shelx_refln_list_code          4 
_shelx_F_calc_maximum      150.51 
_exptl_crystal_F_000       372.00 
_reflns_d_resolution_high  0.8255 
 
loop_ 
 _symmetry_equiv_pos_as_xyz 
 'x, y, z' 
 '-x, -y, -z' 
 
_cell_length_a     8.0276 
_cell_length_b     9.6048 
_cell_length_c    10.0851 
_cell_angle_alpha 102.534 
_cell_angle_beta  103.365 
_cell_angle_gamma  97.850 
 
_shelx_F_squared_multiplier     1.000 
 
loop_ 
 _refln_index_h 
 _refln_index_k 
 _refln_index_l 
 _refln_F_squared_calc 
 _refln_F_squared_meas 
 _refln_F_squared_sigma 
 _refln_observed_status 
   1   0   0    12498.77    11874.33    102.75 o 
   2   0   0     3003.80     3021.26     36.51 o 
   3   0   0      957.73      951.46     13.38 o 
   4   0   0      520.60      572.80      9.64 o 
   5   0   0      463.44      458.23     12.46 o 
   6   0   0     1559.71     1620.25     23.72 o 
   7   0   0     2321.69     2304.36     47.91 o 
   8   0   0     1399.61     1363.28     33.43 o 
   9   0   0       27.36       21.93      5.11 o 
  -9   1   0      491.60      469.90     17.88 o 
  -8   1   0      554.04      534.20     18.10 o 
  -7   1   0       67.61       68.77      6.81 o 
  -6   1   0     2197.43     2138.08     43.22 o 
  -5   1   0     3821.28     3827.63     57.38 o 
  -4   1   0     2437.86     2371.15     39.50 o 
  -3   1   0     1779.17     1706.72     21.79 o 
  -2   1   0     5255.85     5109.71     85.38 o 
  -1   1   0     1047.07      982.29     12.34 o 
   0   1   0     4121.10     3963.82     40.01 o 
   1   1   0     3139.73     3240.00     40.54 o 
   2   1   0    12241.93    11766.92    120.30 o 
   3   1   0      987.18      881.79     10.94 o 
   4   1   0        1.89        4.95      1.25 o 
   5   1   0      855.33      861.62     14.51 o 
   6   1   0      377.61      373.95      8.93 o 
   7   1   0      591.86      576.78     18.31 o 
   8   1   0     1701.37     1688.19     39.81 o 
   9   1   0      844.31      863.15     26.40 o 
  -9   2   0     1047.87     1093.10     29.81 o 
  -8   2   0      906.07      934.05     25.55 o 
  -7   2   0      680.36      656.84     19.16 o 
  -6   2   0     1115.03     1103.96     26.19 o 
  -5   2   0        6.24        6.28      3.83 o 
  -4   2   0      875.67      822.70     18.74 o 
  -3   2   0     2055.59     1936.66     35.98 o 
  -2   2   0     3503.76     3491.32     42.15 o 
  -1   2   0     5311.25     5355.41     91.13 o 
   0   2   0     7941.60     7821.80     83.16 o 
   1   2   0       18.89       19.78      2.33 o 
   2   2   0      655.92      653.61     11.29 o 
   3   2   0       92.60       58.27      2.74 o 
   4   2   0     1271.31     1206.58     15.40 o 
   5   2   0     2382.13     2393.21     27.61 o 
   6   2   0     1507.90     1540.51     24.15 o 
   7   2   0      681.90      729.87     21.93 o 
   8   2   0      157.05      144.78     10.01 o 
  -9   3   0       44.24       44.92      6.60 o 
  -8   3   0      301.16      305.10     13.20 o 
  -7   3   0     1247.25     1253.63     30.02 o 
  -6   3   0     1272.25     1271.52     28.96 o 
  -5   3   0     1616.01     1620.27     33.64 o 
  -4   3   0     4826.29     4834.20     84.74 o 
  -3   3   0     1560.52     1619.21     31.51 o 
  -2   3   0      913.45      921.00     13.24 o 
  -1   3   0     4901.92     5068.13     83.36 o 
   0   3   0     2993.61     3035.99     31.32 o 
   1   3   0     3640.37     3541.74     47.27 o 
   2   3   0     5966.71     6295.13     80.32 o 
   3   3   0     1962.10     1997.90     29.19 o 
   4   3   0       31.81       42.23      3.88 o 
   5   3   0      606.70      585.76     10.16 o 
   6   3   0      412.43      435.21      8.84 o 
   7   3   0      760.04      763.93     22.99 o 
  -9   4   0     1407.22     1413.32     35.77 o 
  -8   4   0       59.06       70.90      7.45 o 
  -7   4   0      363.56      365.15     13.84 o 
  -6   4   0        8.27       17.88      3.83 o 
  -5   4   0       21.43       24.70      3.83 o 
  -4   4   0     1025.50     1018.15     23.21 o 
  -3   4   0     5091.67     5061.22     51.58 o 
  -2   4   0    11192.41    11627.73    115.71 o 
  -1   4   0     2299.82     2347.03     32.40 o 
   0   4   0     1160.69     1188.92     15.96 o 
   1   4   0     2171.56     2264.76     32.56 o 
   2   4   0      604.13      619.00     18.63 o 
   3   4   0     2023.42     1971.68     30.07 o 
   4   4   0     3275.55     3227.04     53.76 o 
   5   4   0     1562.69     1625.25     26.71 o 
   6   4   0      249.08      252.83     10.75 o 
  -9   5   0      331.24      325.54     14.90 o 
  -8   5   0     1515.10     1503.59     36.20 o 
  -7   5   0     1209.89     1220.84     30.02 o 
  -6   5   0      190.58      203.33      9.79 o 
  -5   5   0      372.18      381.48     18.95 o 
  -4   5   0     1860.65     1875.65     21.55 o 
  -3   5   0      185.28      189.32      4.56 o 
  -2   5   0     7050.64     7217.71     73.45 o 
  -1   5   0     6677.28     6621.09     67.14 o 
   0   5   0     1009.93      981.05     17.55 o 
   1   5   0      105.69      118.67      5.54 o 
   2   5   0       95.60       96.50      5.52 o 
   3   5   0       50.76       47.53      4.90 o 
   4   5   0        4.96        0.18      2.76 o 
   5   5   0     1713.88     1711.62     28.86 o 
   6   5   0     2444.11     2484.59     38.80 o 
   7   5   0      704.63      739.23     22.99 o 
  -8   6   0       89.64       82.40      8.09 o 
  -7   6   0      210.13      218.02     11.07 o 
  -6   6   0      295.48      314.05     12.56 o 
  -5   6   0     1183.90     1235.39     30.34 o 
  -4   6   0     2143.95     2183.41     25.33 o 
  -3   6   0     3365.00     3476.27     38.03 o 
  -2   6   0     2159.34     2219.45     36.73 o 
  -1   6   0      390.81      398.49      6.97 o 
   0   6   0     3636.62     3603.51     42.69 o 
   1   6   0     2628.26     2771.42     40.81 o 
   2   6   0      444.61      478.90     12.30 o 
   3   6   0     1136.38     1109.38     21.25 o 
   4   6   0     1778.46     1765.58     30.06 o 
   5   6   0      210.54      217.70      8.85 o 
   6   6   0      106.97      116.34     12.77 o 
  -8   7   0     1031.64      997.71     28.32 o 
  -7   7   0     1309.76     1261.09     31.94 o 
  -6   7   0      115.33       91.34      7.24 o 
  -5   7   0       76.71       68.98      6.81 o 
  -4   7   0      804.08      818.86     12.50 o 
  -3   7   0     3562.62     3651.61     40.73 o 
  -2   7   0     2676.66     2717.73     30.94 o 
  -1   7   0     2103.06     2127.14     24.79 o 
   0   7   0     1144.57     1227.37     22.16 o 
   1   7   0        0.05        5.75      2.83 o 
   2   7   0     1111.86     1154.02     22.21 o 
   3   7   0     2236.56     2173.81     46.31 o 
   4   7   0      896.84      896.02     32.47 o 
   5   7   0      787.37      781.55     39.71 o 
   6   7   0      469.22      458.47     13.79 o 
  -7   8   0      281.81      249.96     12.56 o 
  -6   8   0     1694.99     1660.09     39.18 o 
  -5   8   0     3250.57     3115.13     62.60 o 
  -4   8   0       40.31       43.73      3.20 o 
  -3   8   0      848.20      876.54     11.66 o 
  -2   8   0      621.04      615.83     17.03 o 
  -1   8   0      944.14      953.02     19.01 o 
   0   8   0      830.28      818.59     17.55 o 
   1   8   0      822.08      818.26     20.97 o 
   2   8   0      469.21      455.17     13.03 o 
   3   8   0       99.85      102.43      6.85 o 
   4   8   0        6.79       18.33      4.15 o 
   5   8   0      260.86      254.36     16.93 o 
  -7   9   0       88.15       86.17      6.60 o 
  -6   9   0        7.54        5.29      2.93 o 
  -5   9   0      598.92      636.62     22.36 o 
  -4   9   0     1582.10     1642.45     22.47 o 
  -3   9   0     2252.82     2208.44     28.44 o 
  -2   9   0      186.13      177.71      7.79 o 
  -1   9   0        7.43        6.02      3.02 o 
   0   9   0       27.48       25.44      4.18 o 
   1   9   0       79.79       80.32      6.54 o 
   2   9   0      984.11      968.38     21.15 o 
   3   9   0     1377.20     1331.29     35.13 o 
   4   9   0      596.87      606.60     16.70 o 
  -6  10   0      462.02      488.42     19.38 o 
  -5  10   0      798.57      777.56     25.12 o 
  -4  10   0       15.75       16.14      2.82 o 
  -3  10   0     1578.49     1590.30     22.97 o 
  -2  10   0     1660.56     1635.60     29.23 o 
  -1  10   0      956.20      924.78     20.13 o 
   0  10   0      283.38      265.76     10.29 o 
   1  10   0      173.03      181.97      8.70 o 
   2  10   0      139.55      148.75      8.21 o 
  -4  11   0      672.71      656.38     32.93 o 
  -3  11   0      288.65      274.28      8.42 o 
  -2  11   0       27.98       31.53      4.70 o 
  -1  11   0      500.20      455.52     13.79 o 
   0  11   0      487.29      452.28     18.95 o 
  -1 -11   1       53.14       48.12      6.39 o 
   0 -11   1       28.80       30.87      6.39 o 
   1 -11   1      613.61      613.02     16.61 o 
   2 -11   1     2225.40     2279.45     30.80 o 
   3 -11   1      880.79      886.40     19.06 o 
   4 -11   1        0.72        0.00      3.83 o 
  -3 -10   1      837.89      790.63     19.81 o 
  -2 -10   1      484.17      472.82     16.71 o 
  -1 -10   1      318.28      311.69     11.28 o 
   1 -10   1       55.74       49.87      5.24 o 
   2 -10   1      196.88      186.15      8.09 o 
   3 -10   1     1645.70     1651.47     24.77 o 
   4 -10   1     2745.30     2719.97     59.19 o 
   5 -10   1      644.75      618.73     21.93 o 
   6 -10   1       96.82      101.77     10.43 o 
  -4  -9   1       75.93       71.76     13.63 o 
  -3  -9   1        2.48        2.60      4.26 o 
  -2  -9   1      254.67      281.93     10.76 o 
  -1  -9   1     1812.26     1740.95     30.93 o 
   1  -9   1     1307.71     1346.58     45.88 o 
   2  -9   1      445.25      455.24     12.15 o 
   3  -9   1      115.12      129.95      5.21 o 
   4  -9   1      649.93      683.21     12.21 o 
   5  -9   1      990.14      954.70     27.25 o 
   6  -9   1     1229.25     1259.81     33.43 o 
   7  -9   1      329.14      331.72     15.33 o 
  -5  -8   1      545.97      519.18     15.00 o 
  -4  -8   1      219.34      228.00     11.07 o 
  -3  -8   1      929.96      940.69     20.63 o 
  -2  -8   1     1771.00     1750.61     30.71 o 
  -1  -8   1       38.06       42.08      4.96 o 
   1  -8   1     3429.86     3482.94     50.20 o 
   2  -8   1     1682.11     1671.71     27.42 o 
   3  -8   1       37.47       41.90      3.42 o 
   4  -8   1      188.92      215.46      6.01 o 
   5  -8   1      392.52      407.52     15.54 o 
   6  -8   1       68.21       62.17      7.45 o 
   7  -8   1      202.37      213.76     11.71 o 
  -6  -7   1      139.89      154.95     13.95 o 
  -5  -7   1      217.81      203.15      9.00 o 
  -4  -7   1      457.04      456.19     13.14 o 
  -3  -7   1      541.77      540.47     14.16 o 
  -2  -7   1      333.23      322.45     10.58 o 
  -1  -7   1     2428.89     2408.85     37.35 o 
   1  -7   1      116.74      124.84      4.01 o 
   2  -7   1      632.83      664.92     14.65 o 
   3  -7   1      702.11      708.45     11.44 o 
   4  -7   1      696.99      731.81     11.45 o 
   5  -7   1     1218.88     1169.11     29.38 o 
   6  -7   1     1880.29     1862.57     41.73 o 
   7  -7   1      815.83      757.33     23.21 o 
   8  -7   1        2.36        1.28      3.41 o 
  -7  -6   1      794.36      862.51     26.40 o 
  -6  -6   1     1498.62     1504.86     38.11 o 
  -5  -6   1     1319.78     1290.87     24.35 o 
  -4  -6   1      110.86      130.52      7.24 o 
  -3  -6   1        1.14        3.42      9.47 o 
  -2  -6   1      120.97      124.41      6.58 o 
  -1  -6   1     1269.92     1285.34     33.53 o 
   0  -6   1     4323.94     4487.89     55.14 o 
   1  -6   1     4248.63     4397.44     59.08 o 
   2  -6   1     2912.10     2890.17     32.53 o 
   3  -6   1       39.67       48.85      3.19 o 
   4  -6   1      111.52      110.70      3.70 o 
   5  -6   1       29.12       27.25      4.68 o 
   6  -6   1      280.49      269.76     11.92 o 
   7  -6   1     1832.15     1850.43     42.16 o 
   8  -6   1     1836.62     1860.44     43.43 o 
  -7  -5   1       20.82       24.49      5.32 o 
  -6  -5   1       55.96       50.63      5.24 o 
  -5  -5   1      743.09      762.28     16.61 o 
  -4  -5   1      615.91      630.47     19.80 o 
  -3  -5   1     1465.13     1496.03     25.04 o 
  -2  -5   1     1986.59     2010.29     30.89 o 
  -1  -5   1     1786.74     1795.87     28.10 o 
   0  -5   1     2066.13     2184.06     43.86 o 
   1  -5   1     1680.18     1758.69     26.15 o 
   2  -5   1     7503.17     7675.03    112.43 o 
   3  -5   1     4494.23     4651.94     92.04 o 
   4  -5   1     1034.24     1006.11     12.64 o 
   5  -5   1      186.28      171.82      8.52 o 
   6  -5   1       73.71       82.61      6.60 o 
   7  -5   1       22.04       23.42      4.68 o 
   8  -5   1       63.20       59.83      7.24 o 
  -7  -4   1      965.93      931.28     25.76 o 
  -6  -4   1      370.69      329.88      9.92 o 
  -5  -4   1      695.81      702.42     14.97 o 
  -4  -4   1      983.75     1014.48     13.84 o 
  -3  -4   1      416.74      427.12      7.01 o 
  -2  -4   1     4702.80     4601.82     47.37 o 
  -1  -4   1     9822.23    10033.65    166.71 o 
   1  -4   1      306.86      264.87      6.54 o 
   2  -4   1      749.82      724.23      9.65 o 
   3  -4   1        1.79        4.17      1.22 o 
   4  -4   1     1132.74     1104.28     16.46 o 
   5  -4   1     2375.64     2352.48     46.63 o 
   6  -4   1     1125.99     1110.56     27.04 o 
   7  -4   1     1308.50     1221.91     30.23 o 
   8  -4   1      701.82      678.98     21.50 o 
   9  -4   1        7.60        3.83      3.83 o 
  -7  -3   1     1071.78     1026.24     26.83 o 
  -6  -3   1      562.75      536.12     17.03 o 
  -5  -3   1     1153.67     1198.33     20.09 o 
  -4  -3   1     2547.61     2526.57     35.73 o 
  -3  -3   1     4676.50     4565.82     59.57 o 
  -2  -3   1     1363.04     1413.68     16.18 o 
  -1  -3   1     3690.64     3855.09     50.01 o 
   1  -3   1     3248.66     3242.37     41.59 o 
   2  -3   1     1640.97     1637.30     17.77 o 
   3  -3   1     4775.65     5059.90     50.84 o 
   4  -3   1     2314.18     2267.53     43.43 o 
   5  -3   1      137.73      141.80      7.24 o 
   6  -3   1      616.47      581.25     17.25 o 
   7  -3   1     2864.30     2799.17     56.63 o 
   8  -3   1     1363.09     1319.00     33.00 o 
   9  -3   1      617.42      614.89     21.08 o 
  -9  -2   1     1107.33     1145.47     31.72 o 
  -8  -2   1      833.54      875.07     25.34 o 
  -7  -2   1      105.87      113.06      8.09 o 
  -6  -2   1       37.05       45.99      3.84 o 
  -5  -2   1       84.80      100.91      4.58 o 
  -4  -2   1        1.52        5.46      1.44 o 
  -3  -2   1     7653.67     7870.46     78.74 o 
  -2  -2   1    22654.75    20081.98    842.59 o 
  -1  -2   1     9811.53     9510.77     92.24 o 
   0  -2   1      910.35      931.58     16.07 o 
   1  -2   1     3738.39     3781.26     37.71 o 
   2  -2   1     2463.61     2446.07     30.19 o 
   3  -2   1     1436.42     1477.62     28.96 o 
   4  -2   1     2155.91     2137.65     41.09 o 
   5  -2   1     4608.95     4578.27     82.18 o 
   6  -2   1      946.81      934.48     23.63 o 
   7  -2   1       58.79       46.63      5.75 o 
   8  -2   1      277.47      274.66     12.77 o 
   9  -2   1      527.18      549.74     19.80 o 
  -9  -1   1       37.00       43.65      6.60 o 
  -8  -1   1     1070.60     1087.99     28.74 o 
  -7  -1   1     2061.98     1927.72     41.52 o 
  -6  -1   1     1858.32     1862.07     27.01 o 
  -5  -1   1      928.70      951.30     15.27 o 
  -4  -1   1       28.52       15.05      1.96 o 
  -3  -1   1      192.03      173.06      4.58 o 
  -2  -1   1       82.68       76.06      5.54 o 
  -1  -1   1     5379.71     5344.65     90.44 o 
   0  -1   1     9542.70     9092.87    258.16 o 
   1  -1   1     5841.62     5801.25     97.73 o 
   2  -1   1        5.75        8.73      1.92 o 
   3  -1   1        0.53       -1.60      1.60 o 
   4  -1   1       25.05       24.70      4.05 o 
   5  -1   1       46.66       50.99      5.96 o 
   6  -1   1      932.36      866.56     22.36 o 
   7  -1   1     3069.79     2996.54     59.62 o 
   8  -1   1     1064.82     1062.44     28.74 o 
   9  -1   1        9.80        5.96      4.05 o 
  -9   0   1      327.58      320.86     14.27 o 
  -8   0   1      203.74      194.39     10.22 o 
  -7   0   1        0.83        0.43      2.34 o 
  -6   0   1      866.68      846.93     14.24 o 
  -5   0   1     1672.46     1615.65     22.64 o 
  -4   0   1     4023.31     3985.26     49.38 o 
  -3   0   1     7992.75     7698.88     91.38 o 
  -2   0   1     1173.10     1142.07     20.87 o 
  -1   0   1      355.19      365.93      5.15 o 
   0   0   1       33.06       11.90      1.81 o 
   1   0   1     2104.08     2152.02     37.15 o 
   2   0   1     4386.57     4208.87     42.37 o 
   3   0   1     3868.29     3795.02     38.46 o 
   4   0   1     2355.31     2317.19     24.90 o 
   5   0   1     2591.92     2577.36     34.13 o 
   6   0   1      319.22      291.48     11.71 o 
   7   0   1      771.76      736.68     21.50 o 
   8   0   1     1805.37     1688.19     39.60 o 
   9   0   1     1197.84     1156.55     31.72 o 
  -9   1   1     1110.74     1142.07     30.23 o 
  -8   1   1      498.27      499.28     17.03 o 
  -7   1   1      177.54      173.31      8.73 o 
  -6   1   1     1011.30     1025.10     17.46 o 
  -5   1   1     1597.56     1635.56     22.55 o 
  -4   1   1      634.59      633.42     15.12 o 
  -3   1   1     5540.11     5380.75     90.70 o 
  -2   1   1     5697.09     5883.86     97.51 o 
  -1   1   1    10126.14     9477.80    194.96 o 
   0   1   1     3984.10     3963.10     39.24 o 
   1   1   1     1251.77     1234.57     16.18 o 
   2   1   1      600.62      613.07      8.14 o 
   3   1   1     2237.78     2232.91     24.29 o 
   4   1   1     1885.88     1804.00     20.65 o 
   5   1   1     1991.82     1973.02     30.87 o 
   6   1   1     1976.83     1939.21     41.31 o 
   7   1   1     1285.21     1194.44     30.23 o 
   8   1   1        2.19        2.13      3.62 o 
  -9   2   1      176.62      180.12     10.65 o 
  -8   2   1      123.36      126.04      8.30 o 
  -7   2   1       86.90      102.84      6.81 o 
  -6   2   1      483.63      491.31      9.16 o 
  -5   2   1     5736.57     5791.03    100.50 o 
  -4   2   1     7391.80     7466.87    126.04 o 
  -3   2   1     2194.52     2205.14     39.81 o 
  -2   2   1     2652.50     2853.89     49.40 o 
  -1   2   1     3023.96     3146.31     38.38 o 
   0   2   1      469.15      458.77      6.41 o 
   1   2   1     2262.67     2188.81     23.28 o 
   2   2   1     5864.88     5691.83     57.85 o 
   3   2   1     4927.25     4819.34     52.53 o 
   4   2   1      330.73      332.10      7.74 o 
   5   2   1      791.25      781.36     12.30 o 
   6   2   1     2245.93     2197.02     26.50 o 
   7   2   1      965.39      937.24     26.19 o 
   8   2   1      265.09      270.19     13.41 o 
  -9   3   1      833.98      854.85     24.70 o 
  -8   3   1      595.94      552.08     18.10 o 
  -7   3   1      579.22      592.75     17.88 o 
  -6   3   1      104.00      104.97      6.39 o 
  -5   3   1       72.43       63.24      5.11 o 
  -4   3   1     5960.55     6172.36    105.82 o 
  -3   3   1    14261.97    14389.75    241.02 o 
  -2   3   1     4111.05     4081.29     40.77 o 
  -1   3   1       34.88       43.07      2.39 o 
   0   3   1      184.51      202.47      3.20 o 
   1   3   1       10.22       17.80      2.37 o 
   2   3   1      368.79      364.18      8.65 o 
   3   3   1     2251.52     2250.42     32.71 o 
   4   3   1     4764.14     4852.65     64.45 o 
   5   3   1     2477.22     2448.67     34.77 o 
   6   3   1       81.19       82.50      5.45 o 
   7   3   1      135.30      147.97      9.79 o 
   8   3   1      376.54      365.79     16.18 o 
  -9   4   1      303.75      325.12     14.27 o 
  -8   4   1     1765.66     1691.60     38.75 o 
  -7   4   1     1299.14     1279.61     30.23 o 
  -6   4   1     1162.64     1139.51     26.83 o 
  -5   4   1     1370.78     1383.08     29.81 o 
  -4   4   1       33.36       25.55      3.62 o 
  -3   4   1      585.61      637.22     23.95 o 
  -2   4   1     3822.81     3979.58     58.66 o 
  -1   4   1     6369.05     6590.36     79.34 o 
   0   4   1     4231.32     4345.42     46.74 o 
   1   4   1      370.75      360.99      5.22 o 
   2   4   1      707.68      737.23     10.63 o 
   3   4   1      637.85      643.73     13.66 o 
   4   4   1      593.53      601.48     15.97 o 
   5   4   1     3033.92     3018.63     43.99 o 
   6   4   1     2575.52     2648.70     39.80 o 
  -9   5   1      129.14      131.15      9.16 o 
  -8   5   1        8.30       10.01      3.83 o 
  -7   5   1       47.75       48.12      5.75 o 
  -6   5   1     1383.71     1351.36     30.87 o 
  -5   5   1     1471.11     1482.09     32.36 o 
  -4   5   1     1265.98     1221.91     26.83 o 
  -3   5   1     3045.36     3161.82     33.68 o 
  -2   5   1     2261.34     2389.55     26.75 o 
  -1   5   1      492.68      512.31     26.74 o 
   0   5   1     3666.16     3932.79     41.47 o 
   1   5   1     2596.19     2525.93     28.79 o 
   2   5   1     2565.82     2511.04     29.01 o 
   3   5   1      648.82      661.39     14.63 o 
   4   5   1      366.44      376.69     10.94 o 
   5   5   1      202.82      231.82      9.37 o 
   6   5   1      291.24      294.27      9.97 o 
  -8   6   1     1223.70     1195.93     30.87 o 
  -7   6   1     2311.01     2219.20     47.27 o 
  -6   6   1      560.17      575.29     17.67 o 
  -5   6   1      278.10      259.33      9.05 o 
  -4   6   1     2406.95     2490.90     24.73 o 
  -3   6   1     2289.25     2338.87     23.32 o 
  -2   6   1      850.46      849.85     12.23 o 
  -1   6   1      501.07      462.47      8.93 o 
   0   6   1     1646.65     1609.88     19.24 o 
   1   6   1      117.37      112.18      7.45 o 
   2   6   1       64.28       66.05      6.39 o 
   3   6   1       55.80       66.37      5.67 o 
   4   6   1     1796.97     1772.73     30.27 o 
   5   6   1     1754.71     1714.96     30.23 o 
   6   6   1      339.59      355.76     21.61 o 
  -8   7   1        3.83       -0.84      2.77 o 
  -7   7   1      409.47      407.41     11.52 o 
  -6   7   1     2792.40     2814.70     64.94 o 
  -5   7   1     2856.43     2872.74     33.46 o 
  -4   7   1      433.22      428.80      7.30 o 
  -3   7   1      220.47      219.04      5.03 o 
  -2   7   1      340.25      341.26      7.02 o 
   0   7   1     1136.55     1153.56     21.57 o 
   1   7   1     1948.36     1925.04     31.73 o 
   2   7   1     3598.32     3501.55     57.17 o 
   3   7   1      550.09      543.13     14.16 o 
   4   7   1      327.69      318.26     10.85 o 
   5   7   1      311.52      325.62     11.24 o 
  -7   8   1       86.51       97.30      9.16 o 
  -6   8   1       49.35       61.08      7.77 o 
  -5   8   1     1429.71     1454.43     17.10 o 
  -4   8   1     2710.86     2754.89     28.67 o 
  -3   8   1      944.26      957.51     12.56 o 
  -2   8   1      216.48      224.47      8.35 o 
  -1   8   1       82.12       77.50      8.09 o 
   0   8   1      230.96      228.44      8.78 o 
   1   8   1      108.72      100.03      6.60 o 
   2   8   1     2521.34     2487.96     53.23 o 
   3   8   1     2527.77     2456.66     40.26 o 
   4   8   1      997.25      969.60     21.47 o 
  -7   9   1      407.14      420.37     12.25 o 
  -6   9   1      665.53      673.82     15.43 o 
  -5   9   1      399.16      398.97     10.91 o 
  -4   9   1       42.46       47.41      3.78 o 
  -3   9   1      902.62      916.20     15.39 o 
  -2   9   1     1977.05     2016.05     40.56 o 
  -1   9   1      639.00      641.08     21.50 o 
   0   9   1      491.17      486.10     13.66 o 
   1   9   1      637.78      625.59     16.06 o 
   2   9   1      257.04      228.42     10.75 o 
   3   9   1      192.53      199.17      9.40 o 
  -5  10   1     1214.14     1196.15     32.58 o 
  -4  10   1     1392.57     1383.60     20.84 o 
  -3  10   1      257.82      260.47      7.90 o 
  -2  10   1        0.04        2.20      2.66 o 
  -1  10   1      376.46      371.96     16.39 o 
   0  10   1      818.89      839.93     24.38 o 
   1  10   1      541.24      512.15     14.93 o 
   2  10   1      535.56      501.27     15.06 o 
  -3  11   1      577.35      596.02     12.86 o 
  -2  11   1      869.95      899.23     20.74 o 
  -1  11   1      335.75      364.93     17.25 o 
  -1 -11   2      741.07      736.96     27.89 o 
   0 -11   2        2.37        7.77      3.53 o 
   1 -11   2       44.68       45.73      5.42 o 
   2 -11   2       85.42       72.22      6.23 o 
   3 -11   2      654.70      661.61     13.23 o 
   4 -11   2     1204.27     1248.31     35.34 o 
  -3 -10   2       17.90       18.27      4.55 o 
  -2 -10   2      433.79      438.20     14.00 o 
  -1 -10   2     1422.55     1439.29     27.86 o 
   0 -10   2     1468.23     1441.15     27.32 o 
   1 -10   2      590.42      616.19     15.86 o 
   2 -10   2       98.84      107.85      5.68 o 
   3 -10   2      174.16      170.00      6.18 o 
   4 -10   2        0.15       -2.55      2.55 o 
   5 -10   2      344.94      343.22     15.76 o 
  -4  -9   2       57.60       55.67      6.29 o 
  -3  -9   2      925.53      879.77     25.87 o 
  -2  -9   2     1931.88     1825.51     32.59 o 
  -1  -9   2      164.59      165.89      8.15 o 
   0  -9   2     1057.49     1070.04     21.62 o 
   1  -9   2     1439.48     1430.54     25.75 o 
   2  -9   2     1121.68     1092.57     17.00 o 
   3  -9   2      870.16      881.08     14.51 o 
   4  -9   2      563.78      592.75     20.23 o 
   5  -9   2      804.44      805.24     24.70 o 
   6  -9   2       20.67       17.88      4.90 o 
  -5  -8   2       47.63       47.16      5.82 o 
  -4  -8   2       83.85       77.91      6.85 o 
  -3  -8   2      431.49      425.80     15.01 o 
  -2  -8   2     1187.62     1105.17     22.31 o 
  -1  -8   2     2336.93     2264.62     36.59 o 
   0  -8   2     1931.71     1939.76     31.98 o 
   1  -8   2       57.74       65.04      5.46 o 
   2  -8   2      878.86      872.00     14.05 o 
   3  -8   2      151.43      169.82      5.95 o 
   4  -8   2      191.05      190.98     10.43 o 
   5  -8   2     1231.33     1222.55     31.51 o 
   6  -8   2     1630.87     1609.84     38.75 o 
   7  -8   2      959.36      932.99     27.47 o 
  -6  -7   2      738.70      719.92     17.87 o 
  -5  -7   2      617.62      632.20     18.63 o 
  -4  -7   2     1127.30     1088.13     22.31 o 
  -3  -7   2     1636.48     1613.21     28.64 o 
  -2  -7   2       39.34       39.32      5.86 o 
  -1  -7   2     1055.85     1061.69     24.70 o 
   0  -7   2     3819.78     3722.59     52.70 o 
   1  -7   2     3521.41     3552.30     49.92 o 
   2  -7   2     1951.14     2027.90     39.22 o 
   3  -7   2      308.25      323.22      7.33 o 
   4  -7   2       23.24       24.00      2.37 o 
   5  -7   2       26.54       38.32      5.75 o 
   6  -7   2      208.88      221.00     11.28 o 
   7  -7   2     2111.78     1990.31     45.35 o 
   8  -7   2     1591.94     1626.02     40.24 o 
  -7  -6   2       57.90       74.95      8.94 o 
  -6  -6   2      111.73      122.79      7.06 o 
  -5  -6   2      161.13      156.78      7.64 o 
  -4  -6   2     5741.61     5665.56     77.46 o 
  -3  -6   2     4386.08     4335.42     60.62 o 
  -2  -6   2      716.97      742.13     15.71 o 
  -1  -6   2      340.72      344.05      9.75 o 
   0  -6   2      111.15      104.46      5.57 o 
   1  -6   2      219.37      217.80      7.12 o 
   2  -6   2     2979.39     3030.18     33.73 o 
   3  -6   2     3115.52     3143.39     34.47 o 
   4  -6   2     2288.47     2328.70     26.08 o 
   5  -6   2      838.08      793.74     21.93 o 
   6  -6   2       60.17       60.47      6.60 o 
   7  -6   2        5.94        4.47      3.41 o 
   8  -6   2      227.56      227.60     12.35 o 
  -7  -5   2      276.87      255.50     12.99 o 
  -6  -5   2     1085.16     1087.14     29.38 o 
  -5  -5   2      469.53      459.43     12.32 o 
  -4  -5   2       24.91       25.76      6.39 o 
  -3  -5   2      405.14      406.40      7.51 o 
  -2  -5   2     5802.17     5812.94     76.41 o 
  -1  -5   2     3670.54     3648.17     45.34 o 
   0  -5   2      197.82      164.04      5.78 o 
   1  -5   2      337.16      326.85      7.89 o 
   2  -5   2     1486.54     1501.76     18.02 o 
   3  -5   2       82.84       78.60      2.88 o 
   4  -5   2      943.27      961.36     11.74 o 
   5  -5   2     2096.11     2143.61     44.29 o 
   6  -5   2     2524.46     2506.63     51.53 o 
   7  -5   2     1029.34      975.99     26.61 o 
   8  -5   2      113.68      104.97      8.30 o 
  -7  -4   2      173.50      195.88     11.07 o 
  -6  -4   2       56.07       59.19      6.81 o 
  -5  -4   2      418.99      459.49     13.20 o 
  -4  -4   2     5492.47     5421.89     56.46 o 
  -3  -4   2     5116.29     5095.09     52.69 o 
  -2  -4   2      233.07      248.18      4.48 o 
  -1  -4   2      236.01      209.44      4.06 o 
   0  -4   2     3039.51     3090.03     41.14 o 
   1  -4   2     4453.85     4546.45     46.71 o 
   2  -4   2     1623.13     1605.24     18.19 o 
   3  -4   2     1286.51     1169.59     13.53 o 
   4  -4   2     3055.41     2935.44     55.36 o 
   5  -4   2       96.23       96.66      6.60 o 
   6  -4   2     1056.51     1041.57     26.40 o 
   7  -4   2      869.35      862.30     24.27 o 
   8  -4   2      472.71      475.01     17.88 o 
  -7  -3   2      288.00      295.95      8.81 o 
  -6  -3   2      117.06       90.91      5.04 o 
  -5  -3   2       36.96       49.04      6.07 o 
  -4  -3   2      292.40      273.37      6.79 o 
  -3  -3   2     3951.85     4005.18     41.78 o 
  -2  -3   2    13408.70    13412.95    135.19 o 
  -1  -3   2     7876.35     7855.81     68.77 o 
   0  -3   2      141.20      164.70      3.38 o 
   1  -3   2     1954.18     1997.68     21.38 o 
   2  -3   2      215.03      243.72      5.11 o 
   3  -3   2        3.12        9.48      0.97 o 
   4  -3   2     3219.69     3194.13     59.19 o 
   5  -3   2     5465.23     5358.82     95.60 o 
   6  -3   2     3352.50     3233.51     62.60 o 
   7  -3   2       18.28       14.48      4.05 o 
   8  -3   2      423.42      380.26     15.33 o 
  -9  -2   2        8.57        7.18      3.51 o 
  -8  -2   2      243.91      253.60      9.69 o 
  -7  -2   2      844.90      882.61     15.88 o 
  -6  -2   2     3084.65     3119.89     34.62 o 
  -5  -2   2     2940.47     2984.38     32.45 o 
  -4  -2   2      288.02      253.06      6.50 o 
  -3  -2   2      204.75      201.34      5.30 o 
  -2  -2   2      654.29      627.44      8.11 o 
  -1  -2   2     3446.56     3472.03     35.02 o 
   0  -2   2     5534.96     5441.92     64.71 o 
   1  -2   2     3326.36     3270.51     39.75 o 
   2  -2   2     3461.74     3440.62     42.38 o 
   3  -2   2     1167.22     1192.74     24.70 o 
   4  -2   2      265.08      240.38      9.16 o 
   5  -2   2     1412.91     1348.17     30.02 o 
   6  -2   2     5330.18     5195.94     94.53 o 
   7  -2   2     2208.11     2109.12     45.35 o 
   8  -2   2      361.97      353.44     14.90 o 
  -9  -1   2       13.80       11.87      3.27 o 
  -8  -1   2      779.88      781.21     22.25 o 
  -7  -1   2      598.23      612.74     12.48 o 
  -6  -1   2      368.24      389.02      8.96 o 
  -5  -1   2     3265.91     3201.19     41.63 o 
  -4  -1   2     3712.83     3446.77     35.81 o 
  -3  -1   2     4165.99     4244.79     43.35 o 
  -2  -1   2     2646.92     2688.55     34.46 o 
  -1  -1   2        0.46        1.70      1.05 o 
   0  -1   2       18.47       22.94      3.19 o 
   1  -1   2     3097.68     2994.15     36.36 o 
   2  -1   2     3959.35     3994.68     68.77 o 
   3  -1   2     3713.56     3659.77     48.33 o 
   4  -1   2     4136.08     4089.76     51.48 o 
   5  -1   2      560.70      554.64     15.97 o 
   6  -1   2       56.27       56.85      6.39 o 
   7  -1   2      485.85      466.71     16.39 o 
   8  -1   2      562.99      561.88     19.59 o 
  -9   0   2      355.38      350.98     11.22 o 
  -8   0   2      677.65      679.41     20.23 o 
  -7   0   2     1361.90     1347.98     21.04 o 
  -6   0   2     3064.56     3022.85     39.97 o 
  -5   0   2     1497.53     1543.97     21.90 o 
  -4   0   2      503.13      433.53      8.54 o 
  -3   0   2     5011.09     4788.08     57.72 o 
  -2   0   2      990.47      948.08     12.79 o 
  -1   0   2     6853.65     6533.71     81.50 o 
   0   0   2    16287.09    14519.37    354.74 o 
   1   0   2     3912.74     3979.48     48.76 o 
   2   0   2     1095.32     1096.88     14.97 o 
   3   0   2     3048.30     2997.94     31.20 o 
   4   0   2     6340.25     6289.75    114.10 o 
   5   0   2     1571.99     1556.74     17.97 o 
   6   0   2      411.03      444.56     15.33 o 
   7   0   2      403.95      409.43     15.54 o 
   8   0   2      244.45      238.89     12.14 o 
  -9   1   2        0.94       -1.60      2.87 o 
  -8   1   2       15.16       18.10      4.05 o 
  -7   1   2      221.40      232.71     10.01 o 
  -6   1   2     2764.45     2752.65     36.35 o 
  -5   1   2     8772.02     8550.39    144.36 o 
  -4   1   2     6853.62     6749.21     81.50 o 
  -3   1   2      333.47      323.63      6.39 o 
  -2   1   2     4523.56     4714.51     47.02 o 
  -1   1   2    16729.99    14968.87    273.81 o 
   0   1   2       91.58       81.65      2.29 o 
   1   1   2      417.31      377.01      5.41 o 
   2   1   2     7762.13     7455.36     89.12 o 
   3   1   2     3850.64     3550.50     37.25 o 
   4   1   2      356.58      327.81      6.02 o 
   5   1   2      688.99      648.33     11.45 o 
   6   1   2     1524.58     1532.98     35.13 o 
   7   1   2      555.07      562.94     18.95 o 
   8   1   2      243.23      224.62     12.35 o 
  -9   2   2     1337.42     1345.85     25.19 o 
  -8   2   2      372.08      366.00     13.63 o 
  -7   2   2       25.19       25.34      4.26 o 
  -6   2   2       33.65       27.68      3.83 o 
  -5   2   2      279.08      283.60      9.37 o 
  -4   2   2     3236.30     3220.38     44.71 o 
  -3   2   2     8921.49     8742.00    203.01 o 
  -2   2   2     1417.81     1395.14     15.75 o 
  -1   2   2      439.31      505.73      7.66 o 
   0   2   2      154.24      155.88      3.27 o 
   1   2   2      350.55      381.61      5.72 o 
   2   2   2       11.98       21.31      5.43 o 
   3   2   2     3282.72     3124.35     34.00 o 
   4   2   2     6698.91     6800.29     70.00 o 
   5   2   2     1375.22     1380.27     17.97 o 
   6   2   2        1.49        3.19      3.19 o 
   7   2   2       13.15        9.58      4.05 o 
   8   2   2       29.37       25.55      5.54 o 
  -9   3   2       63.10       67.79      7.45 o 
  -8   3   2      344.08      355.14     13.63 o 
  -7   3   2     1969.07     1986.27     41.31 o 
  -6   3   2     1830.77     1864.27     37.90 o 
  -5   3   2     1263.84     1278.91     20.22 o 
  -4   3   2      810.87      848.10     14.13 o 
  -3   3   2       93.04       97.15      3.68 o 
  -2   3   2     1546.50     1593.71     17.68 o 
  -1   3   2     4510.11     4499.66     45.90 o 
   0   3   2     3287.27     3254.74     33.75 o 
   1   3   2     3362.30     3439.23     31.49 o 
   2   3   2     3322.01     3480.30     47.30 o 
   3   3   2      170.81      160.36      9.16 o 
   4   3   2     1230.45     1242.35     17.02 o 
   5   3   2     2637.28     2684.02     46.78 o 
   6   3   2      950.01     1007.93     27.25 o 
   7   3   2      216.26      235.27     12.35 o 
  -9   4   2     1497.42     1548.98     27.95 o 
  -8   4   2      431.42      449.04     14.69 o 
  -7   4   2      517.12      511.20     15.97 o 
  -6   4   2     2282.26     2330.49     35.98 o 
  -5   4   2     3332.72     3448.30     45.79 o 
  -4   4   2     1601.33     1625.27     23.75 o 
  -3   4   2     1064.49     1084.95     13.55 o 
  -2   4   2     1202.14     1227.29     30.45 o 
  -1   4   2      515.78      558.42      8.11 o 
   0   4   2      307.15      281.40      4.93 o 
   1   4   2     3775.45     3873.94     35.58 o 
   2   4   2     4614.02     4489.05     49.59 o 
   3   4   2     2419.47     2332.10     35.11 o 
   4   4   2      415.24      419.55     11.18 o 
   5   4   2      114.99      112.38      6.12 o 
   6   4   2        0.28        7.52      6.49 o 
  -9   5   2      259.84      265.52     10.03 o 
  -8   5   2     1046.14     1072.09     35.34 o 
  -7   5   2     2361.44     2417.81     36.41 o 
  -6   5   2      666.77      654.93     13.82 o 
  -5   5   2      463.72      478.85     10.85 o 
  -4   5   2     2025.64     1998.25     28.44 o 
  -3   5   2     1260.97     1287.48     15.98 o 
  -2   5   2      746.56      749.43     12.97 o 
  -1   5   2     3621.52     3686.86     57.06 o 
   0   5   2     3381.40     3405.02     31.88 o 
   1   5   2      496.64      494.19      9.71 o 
   2   5   2      879.54      886.84     12.96 o 
   3   5   2     2062.90     2071.54     33.02 o 
   4   5   2     1150.74     1160.56     21.96 o 
   5   5   2     1151.85     1125.33     21.94 o 
   6   5   2      430.79      429.78     22.36 o 
  -8   6   2       20.96       22.86      4.36 o 
  -7   6   2      670.95      688.22     15.19 o 
  -6   6   2     2625.16     2684.35     45.35 o 
  -5   6   2     2361.68     2349.23     33.86 o 
  -4   6   2      234.02      239.67      5.81 o 
  -3   6   2        8.21       11.78      1.89 o 
  -2   6   2       35.07       38.37      2.80 o 
  -1   6   2      148.53      142.57      4.25 o 
   0   6   2     1801.87     1820.27     22.01 o 
   1   6   2     5406.84     5470.96     74.38 o 
   2   6   2     1807.99     1799.21     40.77 o 
   3   6   2        2.17        9.40      9.16 o 
   4   6   2      403.01      384.19     11.78 o 
   5   6   2      114.66      115.86      7.16 o 
   6   6   2       49.69       46.60      5.46 o 
  -8   7   2      629.37      630.32     24.91 o 
  -7   7   2      448.88      457.62     12.19 o 
  -6   7   2       45.75       50.70      4.70 o 
  -5   7   2     1708.43     1678.18     26.35 o 
  -4   7   2     3739.26     3752.58     36.08 o 
  -3   7   2     1397.82     1416.38     16.30 o 
  -2   7   2      114.86      125.49      4.60 o 
  -1   7   2      924.33      951.29     19.08 o 
   0   7   2      406.84      410.97     11.65 o 
   1   7   2      203.12      215.93      8.63 o 
   2   7   2     2109.51     1980.52     48.54 o 
   3   7   2     2858.99     2844.30     53.12 o 
   4   7   2      753.24      774.72     18.25 o 
   5   7   2       65.78       75.15      6.75 o 
  -7   8   2      859.10      847.36     17.89 o 
  -6   8   2      699.75      677.46     14.97 o 
  -5   8   2      216.47      211.03      7.97 o 
  -4   8   2      215.35      223.57      5.53 o 
  -3   8   2      626.58      633.45      9.64 o 
  -2   8   2     1635.70     1584.36     27.89 o 
  -1   8   2     1607.79     1571.32     47.05 o 
   0   8   2      559.03      576.91     17.99 o 
   1   8   2      501.60      487.26     13.68 o 
   2   8   2       36.37       34.14      4.75 o 
   3   8   2      178.61      179.18      8.58 o 
   4   8   2      458.46      462.11     14.09 o 
  -6   9   2      781.52      743.60     19.16 o 
  -5   9   2       74.82       80.33      4.78 o 
  -4   9   2      125.34      143.34      9.62 o 
  -3   9   2      920.03      924.40     15.77 o 
  -2   9   2      311.22      321.36     10.90 o 
  -1   9   2        6.06        7.51      3.06 o 
   0   9   2      700.47      683.17     17.06 o 
   1   9   2     1253.02     1198.29     24.64 o 
   2   9   2      630.26      639.49     17.05 o 
   3   9   2      387.48      365.08     18.20 o 
  -5  10   2        5.16        5.29      2.24 o 
  -4  10   2       14.02       15.22      2.79 o 
  -3  10   2      513.04      509.01     15.07 o 
  -2  10   2     2021.33     1998.94     48.97 o 
  -1  10   2     2130.40     2089.39     62.49 o 
   0  10   2      139.25      137.22      8.00 o 
   1  10   2      201.44      220.05     18.20 o 
  -1 -11   3     1163.87     1102.14     24.20 o 
   0 -11   3      672.38      665.80     56.42 o 
   1 -11   3      223.37      234.46     12.35 o 
   2 -11   3      253.60      255.05      9.59 o 
   3 -11   3      341.98      344.92     16.61 o 
   4 -11   3       65.45       59.62      8.30 o 
  -3 -10   3      856.29      802.79     20.26 o 
  -2 -10   3      839.33      820.81     20.05 o 
  -1 -10   3      129.03      118.39      7.72 o 
   0 -10   3      309.34      307.93     11.09 o 
   1 -10   3      982.55      993.27     20.85 o 
   2 -10   3      266.86      252.06      7.57 o 
   3 -10   3      481.11      481.47     11.46 o 
   4 -10   3     1432.64     1465.06     37.90 o 
   5 -10   3      815.80      868.47     27.25 o 
  -5  -9   3       43.14       43.43      6.08 o 
  -4  -9   3       53.71       44.51      5.91 o 
  -3  -9   3      356.01      344.36     12.43 o 
  -2  -9   3     1426.20     1404.88     33.11 o 
  -1  -9   3     3058.46     2810.15     44.43 o 
   0  -9   3     1311.18     1242.75     27.68 o 
   1  -9   3       96.46      103.93      6.39 o 
   2  -9   3       33.79       41.60      5.49 o 
   3  -9   3      555.92      554.04     10.78 o 
   4  -9   3      506.44      508.86     18.74 o 
   5  -9   3     1243.65     1207.86     32.58 o 
   6  -9   3     1594.02     1543.83     38.96 o 
  -6  -8   3     1037.42      997.50     31.51 o 
  -5  -8   3     1211.02     1175.44     25.03 o 
  -4  -8   3      600.63      614.23     22.89 o 
  -3  -8   3      180.87      186.62      8.87 o 
  -2  -8   3       61.95       51.65      5.67 o 
  -1  -8   3      606.62      517.54     18.31 o 
   0  -8   3     1385.11     1324.31     24.26 o 
   1  -8   3     3111.62     3007.54     44.20 o 
   2  -8   3      768.13      770.95     12.88 o 
   3  -8   3       21.25       25.45      2.75 o 
   4  -8   3       83.16       75.80      7.66 o 
   5  -8   3       31.64       40.45      5.96 o 
   6  -8   3      324.95      312.56     14.27 o 
   7  -8   3      603.91      615.32     21.50 o 
  -6  -7   3      138.57      133.71     10.65 o 
  -5  -7   3      264.08      258.76     10.14 o 
  -4  -7   3     2617.77     2636.34     41.96 o 
  -3  -7   3     2657.54     2718.82     42.32 o 
  -2  -7   3      193.77      185.16      8.21 o 
  -1  -7   3       24.11       21.38      3.88 o 
   0  -7   3       61.90       85.75      6.16 o 
   1  -7   3      221.82      239.61     14.80 o 
   2  -7   3       84.43       88.85      4.45 o 
   3  -7   3     2642.47     2706.49     30.96 o 
   5  -7   3     1063.12     1010.91     27.04 o 
   6  -7   3      167.03      132.43      8.94 o 
   7  -7   3        1.30        1.70      3.19 o 
  -7  -6   3      359.45      399.21     17.67 o 
  -6  -6   3      958.58     1002.61     29.17 o 
  -5  -6   3     2085.48     2090.60     47.48 o 
  -4  -6   3      490.72      470.42     16.18 o 
  -3  -6   3      432.37      452.80     12.10 o 
  -2  -6   3     3183.31     3193.71     46.03 o 
  -1  -6   3     3316.49     3448.39     38.31 o 
   0  -6   3      637.34      687.53     13.83 o 
   1  -6   3     2619.81     2615.26     37.00 o 
   2  -6   3     3167.92     3128.81     34.57 o 
   3  -6   3       81.60       89.11      5.40 o 
   4  -6   3     1208.16     1206.37     28.96 o 
   5  -6   3     3362.10     3189.02     62.81 o 
   6  -6   3     1940.60     1840.85     41.52 o 
   7  -6   3      243.97      255.28     12.35 o 
   8  -6   3       65.79       61.74      7.66 o 
  -8  -5   3        1.42       -0.64      3.62 o 
  -7  -5   3       59.59       76.86      8.94 o 
  -6  -5   3      403.38      411.77     16.39 o 
  -5  -5   3     1781.85     1848.94     42.16 o 
  -4  -5   3     2968.68     3055.49     34.18 o 
  -3  -5   3     2993.41     3114.38     34.16 o 
  -2  -5   3        3.98        3.28      1.01 o 
  -1  -5   3      865.82      865.52     13.28 o 
   0  -5   3      412.28      423.54      9.40 o 
   1  -5   3      831.94      861.45     11.80 o 
   2  -5   3     2932.38     3020.28     32.56 o 
   3  -5   3     7336.61     7256.36     88.44 o 
   4  -5   3     2054.89     2064.83     42.37 o 
   5  -5   3      239.29      229.73     10.43 o 
   6  -5   3     1201.20     1172.94     29.38 o 
   7  -5   3      307.85      289.35     12.99 o 
   8  -5   3      204.80      227.60     12.14 o 
  -8  -4   3     1008.11     1023.05     28.53 o 
  -7  -4   3     1079.04     1066.27     28.53 o 
  -6  -4   3       81.32       78.42      4.75 o 
  -5  -4   3        1.47        0.04      1.84 o 
  -4  -4   3      325.26      335.89     14.48 o 
  -3  -4   3     2742.83     2764.49     70.79 o 
  -2  -4   3     3978.02     3860.50     35.11 o 
  -1  -4   3     4034.33     4078.42     83.11 o 
   0  -4   3      622.55      585.72      8.28 o 
   1  -4   3      134.77      124.39      5.54 o 
   2  -4   3       93.99      114.33      3.97 o 
   3  -4   3      888.26      887.22     13.54 o 
   4  -4   3     2887.78     2819.61     54.08 o 
   5  -4   3     3552.87     3616.33     68.35 o 
   6  -4   3      843.84      835.47     22.99 o 
   7  -4   3        8.71       10.65      3.83 o 
   8  -4   3      163.60      171.61     10.43 o 
  -8  -3   3      128.82      113.48      8.30 o 
  -7  -3   3     1636.10     1569.63     54.72 o 
  -6  -3   3     3393.89     3362.27     45.36 o 
  -5  -3   3     2816.83     2932.47     39.55 o 
  -4  -3   3      404.34      401.42     19.38 o 
  -3  -3   3       39.92       34.63      2.76 o 
  -2  -3   3      450.89      456.76      6.80 o 
  -1  -3   3     3125.51     3183.68     33.00 o 
   0  -3   3     4096.64     4080.38     62.06 o 
   1  -3   3     5232.12     5220.45     63.30 o 
   2  -3   3     3909.09     3966.81     48.85 o 
   3  -3   3      883.00      895.82     16.29 o 
   4  -3   3      216.82      203.97      8.73 o 
   5  -3   3      414.13      408.15     13.63 o 
   6  -3   3      944.10      952.36     24.91 o 
   7  -3   3     1543.72     1486.35     35.56 o 
   8  -3   3      511.01      479.05     17.67 o 
  -9  -2   3      371.51      366.94     11.06 o 
  -8  -2   3      452.45      475.69     12.11 o 
  -7  -2   3      316.40      340.11      9.41 o 
  -6  -2   3      220.36      228.67      5.92 o 
  -5  -2   3     2998.68     3058.27     33.18 o 
  -4  -2   3     5882.03     6101.79     75.17 o 
  -3  -2   3     2493.75     2533.35     27.61 o 
  -2  -2   3      325.10      308.16      6.30 o 
  -1  -2   3     3157.22     3170.99     40.25 o 
   0  -2   3     1248.66     1225.55     16.33 o 
   1  -2   3     3657.12     3643.51     44.56 o 
   2  -2   3    12027.50    11993.83    198.44 o 
   3  -2   3     3966.84     3938.04     70.05 o 
   4  -2   3     1150.25     1138.87     25.55 o 
   5  -2   3      649.64      639.17     18.10 o 
   6  -2   3       10.54       13.20      3.62 o 
   7  -2   3       94.04       91.13      7.24 o 
   8  -2   3      250.48      251.66     12.77 o 
  -9  -1   3       83.33       98.48      6.34 o 
  -8  -1   3      533.46      552.99     22.14 o 
  -7  -1   3     3340.95     3343.94     37.31 o 
  -6  -1   3     4529.27     4694.24     49.28 o 
  -5  -1   3        4.79       16.52     10.72 o 
  -4  -1   3     4813.08     5053.03     61.86 o 
  -3  -1   3     3498.62     3472.40     42.16 o 
  -2  -1   3      871.43      844.18     13.14 o 
  -1  -1   3       21.45       17.03      2.77 o 
   0  -1   3     2318.80     2221.38     32.47 o 
   1  -1   3     9554.56     9277.85    320.22 o 
   2  -1   3      910.39      894.45     18.95 o 
   3  -1   3     3232.51     3300.79     59.83 o 
   4  -1   3     5068.38     5067.94     63.68 o 
   5  -1   3      421.14      427.32     14.05 o 
   6  -1   3       51.79       44.71      5.75 o 
   7  -1   3      993.47      991.75     27.04 o 
   8  -1   3      443.86      422.21     16.82 o 
  -9   0   3       62.67       61.83      8.41 o 
  -8   0   3        3.79        1.88      2.87 o 
  -7   0   3      377.21      362.68      7.64 o 
  -6   0   3     1553.99     1550.16     19.26 o 
  -5   0   3     3016.96     2925.26     38.70 o 
  -4   0   3     4481.11     4319.62     53.48 o 
  -3   0   3       15.78       11.87      1.48 o 
  -2   0   3      710.73      730.13     11.98 o 
  -1   0   3     3942.89     4168.85     52.35 o 
   0   0   3       23.52       14.45      4.51 o 
   1   0   3     6731.67     6719.73     79.41 o 
   2   0   3     7722.08     7794.97    130.73 o 
   3   0   3     3269.97     3336.36     42.07 o 
   4   0   3      442.94      435.49      6.83 o 
   5   0   3       13.71       11.71      3.41 o 
   6   0   3      650.03      643.42     19.59 o 
   7   0   3      423.41      420.08     16.18 o 
   8   0   3      580.91      556.13     20.01 o 
  -9   1   3     1311.80     1361.75     48.86 o 
  -8   1   3     1003.18      978.35     19.00 o 
  -7   1   3      245.66      253.27      6.31 o 
  -6   1   3       65.74       78.95      4.58 o 
  -5   1   3      216.06      211.59      6.02 o 
  -4   1   3     1571.84     1531.45     21.55 o 
  -3   1   3     1530.76     1459.38     16.92 o 
  -2   1   3    14939.10    14534.82    225.75 o 
  -1   1   3    12055.95    11724.95    141.51 o 
   0   1   3      390.06      409.99      7.74 o 
   1   1   3       12.55       10.69      1.67 o 
   2   1   3     2967.86     2956.26     37.64 o 
   3   1   3     7546.85     7576.91     76.36 o 
   4   1   3     4004.76     4062.74     43.10 o 
   5   1   3      400.85      406.05      7.35 o 
   6   1   3       73.40       60.47      6.81 o 
   7   1   3      114.05      100.07      8.30 o 
   8   1   3       24.82       24.91      5.75 o 
  -9   2   3       69.73       62.38      5.68 o 
  -8   2   3     1202.27     1190.58     21.85 o 
  -7   2   3     2162.15     2187.05     43.65 o 
  -6   2   3     2121.68     2131.34     60.68 o 
  -5   2   3      574.17      575.08     14.27 o 
  -4   2   3      461.44      501.41     20.76 o 
  -3   2   3        8.51       17.10      1.93 o 
  -2   2   3     3676.01     3885.68     39.72 o 
  -1   2   3     3307.87     3139.85     40.57 o 
   0   2   3     7443.71     7430.35     74.18 o 
   1   2   3     2721.70     2624.96     28.28 o 
   2   2   3       17.46        9.55      1.73 o 
   3   2   3       13.80       16.58      1.92 o 
   4   2   3       32.36       36.96      2.82 o 
   5   2   3     1308.09     1312.09     17.55 o 
   6   2   3     2185.32     2156.39     47.27 o 
   7   2   3      380.51      390.06     16.39 o 
  -9   3   3     1326.34     1364.71     32.15 o 
  -8   3   3     1473.90     1499.24     58.76 o 
  -7   3   3      248.54      239.71      7.93 o 
  -6   3   3     3838.36     3863.31     55.36 o 
  -5   3   3     1804.24     1866.02     26.97 o 
  -4   3   3      645.41      692.98     12.11 o 
  -3   3   3     1307.99     1306.46     18.82 o 
  -2   3   3     4778.37     4805.32     82.40 o 
  -1   3   3      913.72      929.70     15.28 o 
   0   3   3     1661.99     1693.92     19.38 o 
   1   3   3     3774.54     3641.91     38.33 o 
   2   3   3     2871.52     2855.75     32.50 o 
   3   3   3     1397.99     1437.35     23.28 o 
   4   3   3      578.77      571.28     10.17 o 
   5   3   3       80.52       83.80      4.28 o 
   6   3   3       18.39       17.88      4.68 o 
   7   3   3      104.38      107.10      8.94 o 
  -9   4   3      864.48      887.58     19.02 o 
  -8   4   3     3140.17     3242.94     46.79 o 
  -7   4   3     1665.83     1718.85     28.74 o 
  -6   4   3      269.57      279.73     13.52 o 
  -5   4   3      384.71      399.56      9.26 o 
  -4   4   3     1112.10     1212.76     18.82 o 
  -3   4   3      205.10      221.71      7.77 o 
  -2   4   3     1072.77     1080.86     14.11 o 
  -1   4   3     6699.02     6687.78     85.55 o 
   0   4   3     6510.33     6553.68     66.52 o 
   1   4   3       78.70       78.92      2.97 o 
   2   4   3     1153.35     1120.04     18.79 o 
   3   4   3     1189.86     1173.16     16.56 o 
   4   4   3      523.46      538.42     16.50 o 
   5   4   3      461.77      489.08     17.46 o 
  -9   5   3       12.33        7.16      2.99 o 
  -8   5   3      136.83      149.20      7.00 o 
  -7   5   3     1466.58     1485.67     24.86 o 
  -6   5   3     2823.78     2853.88     40.11 o 
  -5   5   3      339.66      351.11      8.94 o 
  -4   5   3      146.37      154.04      8.52 o 
  -3   5   3      902.38      892.03     12.32 o 
  -2   5   3      222.68      223.23      6.37 o 
  -1   5   3     1130.06     1173.18     15.05 o 
   0   5   3     3569.25     3518.26     37.75 o 
   1   5   3     5191.05     5085.31     46.73 o 
   2   5   3     2311.15     2318.00     29.21 o 
   3   5   3       29.15       28.12      3.88 o 
   4   5   3      181.02      178.14      7.64 o 
   5   5   3       11.22       14.73      3.63 o 
  -8   6   3      300.84      310.06     12.77 o 
  -7   6   3       15.70       18.36      3.21 o 
  -6   6   3       52.91       61.45      4.71 o 
  -5   6   3      288.21      273.87      8.03 o 
  -4   6   3     3630.64     3703.17     48.70 o 
  -3   6   3     2825.21     2817.82     31.44 o 
  -2   6   3      384.44      366.83      8.75 o 
  -1   6   3      162.76      145.56      5.20 o 
   0   6   3       81.28       90.57      4.03 o 
   1   6   3      537.65      524.70     13.44 o 
   2   6   3      619.05      589.93     16.61 o 
   3   6   3      590.07      569.23     18.74 o 
   4   6   3     1123.43     1146.12     23.01 o 
   5   6   3      299.93      315.25     12.24 o 
  -8   7   3      788.22      780.12     17.22 o 
  -7   7   3      384.30      391.43     10.97 o 
  -6   7   3      277.89      287.13     12.77 o 
  -5   7   3      383.15      382.83     16.29 o 
  -4   7   3      727.47      735.22     11.84 o 
  -3   7   3        7.10        7.70      3.50 o 
  -2   7   3     1901.92     1846.67     27.49 o 
  -1   7   3     2947.48     2844.55     43.68 o 
   0   7   3      891.11      828.53     18.32 o 
   1   7   3      584.30      612.42     28.00 o 
   2   7   3      891.79      869.09     31.94 o 
   3   7   3       41.37       45.94      6.81 o 
   4   7   3      449.22      444.47     13.51 o 
  -7   8   3      585.74      584.31     14.05 o 
  -6   8   3      112.51      107.67      5.87 o 
  -5   8   3      626.94      633.42     14.50 o 
  -4   8   3     2142.12     2156.79     23.54 o 
  -3   8   3     1671.77     1689.39     23.35 o 
  -2   8   3      303.88      302.55     14.05 o 
  -1   8   3      225.15      245.92     16.93 o 
   0   8   3     1106.94     1123.83     40.77 o 
   1   8   3     2006.77     1974.47     34.52 o 
   2   8   3     1032.43     1008.43     22.01 o 
   3   8   3      352.84      355.84     12.33 o 
  -6   9   3       46.48       42.06      4.37 o 
  -5   9   3      126.43      132.93     14.58 o 
  -4   9   3        2.10        4.18      2.03 o 
  -3   9   3      855.62      848.21     15.16 o 
  -2   9   3     2705.56     2741.26     60.68 o 
  -1   9   3     1229.96     1169.22     24.42 o 
   0   9   3        0.43        3.66      3.94 o 
   1   9   3      368.33      388.52     13.14 o 
   2   9   3      136.26      134.68      7.94 o 
  -4  10   3      244.62      235.29      7.73 o 
  -3  10   3        1.17        1.87      2.08 o 
  -2  10   3       34.13       39.18      7.03 o 
  -1  10   3      712.92      700.03     18.27 o 
   0  10   3     1380.67     1341.17     27.81 o 
  -1 -11   4       66.25       91.11     13.09 o 
   0 -11   4      247.90      233.50     10.18 o 
   1 -11   4      282.31      278.74      8.66 o 
   2 -11   4      306.89      279.65     11.87 o 
   3 -11   4      800.15      769.04     25.98 o 
  -3 -10   4      475.63      455.34     19.06 o 
  -2 -10   4      730.38      716.83     18.87 o 
  -1 -10   4      591.87      540.65     62.17 o 
   0 -10   4      853.62      836.90     19.44 o 
   1 -10   4      494.38      517.66     11.46 o 
   2 -10   4        6.19        9.09      2.62 o 
   3 -10   4      120.82      137.33     10.01 o 
   4 -10   4      477.87      472.67     18.95 o 
   5 -10   4      526.45      511.84     20.01 o 
  -5  -9   4     1609.38     1570.45     43.43 o 
  -4  -9   4      304.20      286.49     11.70 o 
  -3  -9   4       22.39       27.01      5.03 o 
  -2  -9   4        2.74        3.65      3.58 o 
  -1  -9   4       89.77       66.20      6.81 o 
   0  -9   4      163.88      178.73      8.35 o 
   1  -9   4     1924.75     1911.59     28.44 o 
   2  -9   4     3967.44     3969.70     45.95 o 
   3  -9   4     1075.67     1138.02     30.66 o 
   4  -9   4       14.39       17.46      4.68 o 
   5  -9   4       13.01       16.82      4.68 o 
   6  -9   4      245.17      242.08     12.99 o 
  -6  -8   4      204.52      214.62     13.84 o 
  -5  -8   4      155.55      136.69     11.28 o 
  -4  -8   4     1902.67     1902.59     46.84 o 
  -3  -8   4     1845.24     1836.40     44.39 o 
  -2  -8   4      760.38      741.15     17.35 o 
  -1  -8   4      318.85      254.60     40.24 o 
   0  -8   4      817.78      842.09     18.52 o 
   1  -8   4       47.59       51.62      3.92 o 
   2  -8   4     1725.54     1742.83     22.73 o 
   3  -8   4     3308.75     3366.50     46.27 o 
   4  -8   4     2433.27     2405.28     51.53 o 
   5  -8   4      224.91      215.89     11.50 o 
   6  -8   4        3.12       -0.64      2.98 o 
  -6  -7   4     1197.43     1244.90     35.13 o 
  -5  -7   4      849.99      845.69     26.61 o 
  -4  -7   4      258.03      262.74     13.63 o 
  -3  -7   4      384.39      365.33     17.78 o 
  -2  -7   4     1268.29     1327.39     24.29 o 
  -1  -7   4      741.47      488.00     17.67 o 
   0  -7   4     1736.86     1775.86     26.29 o 
   1  -7   4     2239.14     2315.47     27.81 o 
   2  -7   4     1249.26     1290.42     21.21 o 
   3  -7   4       33.88       38.20      3.60 o 
   4  -7   4     1093.89     1079.90     27.89 o 
   5  -7   4      814.09      826.32     23.63 o 
   6  -7   4      507.14      493.53     17.88 o 
   7  -7   4      211.48      203.12     11.50 o 
  -7  -6   4       50.07       60.47      8.30 o 
  -6  -6   4      343.07      347.05     15.97 o 
  -5  -6   4     2161.17     2114.44     48.33 o 
  -4  -6   4     3605.84     3552.25     71.75 o 
  -3  -6   4      871.14      881.89     24.91 o 
  -2  -6   4      233.41      236.29      4.64 o 
  -1  -6   4       11.57       14.45      4.76 o 
   0  -6   4      299.48      312.91      7.87 o 
   1  -6   4      460.77      476.72     19.16 o 
   2  -6   4     2300.12     2345.87     32.74 o 
   3  -6   4     4386.82     4412.35     56.66 o 
   4  -6   4     2212.11     2217.92     46.20 o 
   5  -6   4        2.72        2.34      2.77 o 
   6  -6   4      555.88      526.32     18.10 o 
   7  -6   4      240.61      239.31     12.35 o 
  -8  -5   4     1412.47     1471.87     38.11 o 
  -7  -5   4     1238.09     1307.71     34.70 o 
  -6  -5   4      123.15      131.15     10.01 o 
  -5  -5   4     1029.91     1024.11     27.68 o 
  -4  -5   4      544.03      556.75     10.93 o 
  -3  -5   4      541.90      537.48      8.30 o 
  -2  -5   4     3099.25     3194.11     34.10 o 
  -1  -5   4     3075.14     3089.04     33.10 o 
   0  -5   4     2209.01     2209.72     37.58 o 
   1  -5   4       93.05       96.39      4.27 o 
   2  -5   4      493.94      491.11      9.69 o 
   3  -5   4     1095.45     1114.24     25.87 o 
   4  -5   4     1270.23     1248.52     28.96 o 
   5  -5   4     1798.38     1775.70     38.96 o 
   6  -5   4     1207.76     1142.71     29.17 o 
   7  -5   4      118.31       99.43      7.88 o 
   8  -5   4        7.93       13.41      4.47 o 
  -8  -4   4       52.40       67.07      8.30 o 
  -7  -4   4     2138.35     2218.34     49.18 o 
  -6  -4   4     1763.76     1726.16     26.46 o 
  -5  -4   4      147.56      139.11      6.28 o 
  -4  -4   4      144.33      166.80      5.63 o 
  -3  -4   4      264.26      280.69      5.61 o 
  -2  -4   4     1154.66     1163.75     14.37 o 
  -1  -4   4      138.95      120.24      3.42 o 
   0  -4   4     8858.84     8736.27     75.02 o 
   1  -4   4     8041.88     8224.14     99.05 o 
   2  -4   4     1463.84     1438.94     20.45 o 
   3  -4   4       23.19       22.97      2.87 o 
   4  -4   4       34.76       31.51      4.47 o 
   5  -4   4      452.50      455.00     15.12 o 
   6  -4   4      398.14      377.71     14.48 o 
   7  -4   4      593.55      596.37     20.01 o 
   8  -4   4      993.11      997.71     28.74 o 
  -8  -3   4     1299.38     1358.19     23.55 o 
  -7  -3   4      143.70      148.57      6.52 o 
  -6  -3   4      253.11      268.62      8.21 o 
  -5  -3   4     2431.88     2414.93     33.81 o 
  -4  -3   4     1767.87     1772.38     25.61 o 
  -3  -3   4      625.93      676.81      9.93 o 
  -2  -3   4     4473.54     4733.55     48.76 o 
  -1  -3   4     5288.58     5371.55     54.66 o 
   0  -3   4      230.78      213.29      4.30 o 
   1  -3   4     3604.00     3623.16     45.24 o 
   2  -3   4     4305.82     4017.67     70.90 o 
   3  -3   4     2152.99     2079.19     27.30 o 
   4  -3   4      374.72      370.47     12.35 o 
   5  -3   4      408.37      368.98     13.20 o 
   6  -3   4     1154.25     1134.19     28.74 o 
   7  -3   4       22.06       25.34      4.90 o 
   8  -3   4      389.96      400.49     16.39 o 
  -9  -2   4      238.52      248.04     12.77 o 
  -8  -2   4      702.24      729.93     15.66 o 
  -7  -2   4     2722.57     2766.48     39.52 o 
  -6  -2   4     2612.16     2607.00     52.48 o 
  -5  -2   4       52.34       50.75      8.62 o 
  -4  -2   4      414.82      385.61      8.65 o 
  -3  -2   4      878.03      960.04     15.60 o 
  -2  -2   4     1400.46     1426.88     24.06 o 
  -1  -2   4     3031.42     3012.71     47.27 o 
   0  -2   4     4062.28     3951.63     48.01 o 
   1  -2   4     7385.33     7437.32     88.37 o 
   2  -2   4     1631.97     1791.24     34.49 o 
   3  -2   4     1456.27     1465.70     30.23 o 
   4  -2   4     1892.75     1910.05     38.96 o 
   5  -2   4     1635.54     1665.83     36.41 o 
   6  -2   4     1204.03     1164.85     28.96 o 
   7  -2   4     1001.07     1000.05     27.47 o 
   8  -2   4      775.83      756.91     24.06 o 
  -9  -1   4      109.75      116.75     12.88 o 
  -8  -1   4       45.43       56.65      3.91 o 
  -7  -1   4      503.96      515.56      9.58 o 
  -6  -1   4      592.51      586.88      9.79 o 
  -5  -1   4     2159.30     2191.02     30.19 o 
  -4  -1   4     4332.13     4384.62     65.26 o 
  -3  -1   4     2924.59     2986.05     40.10 o 
  -2  -1   4      105.51       97.40      4.90 o 
  -1  -1   4      221.24      219.44      3.83 o 
   0  -1   4     2318.24     2373.07     32.55 o 
   1  -1   4    11662.77    11780.79    278.49 o 
   2  -1   4     5231.20     5415.66     93.04 o 
   3  -1   4     1448.89     1349.66     28.53 o 
   4  -1   4        6.53        6.84      4.47 o 
   5  -1   4      626.90      634.48     18.52 o 
   6  -1   4      107.17      100.07      7.45 o 
   7  -1   4      205.07      190.13     11.07 o 
   8  -1   4      821.00      829.72     25.76 o 
  -9   0   4     2187.01     2217.10     40.35 o 
  -8   0   4     1497.11     1540.02     25.76 o 
  -7   0   4      260.72      247.97      6.32 o 
  -6   0   4       42.42       43.63      3.58 o 
  -5   0   4      129.81      118.02      4.37 o 
  -4   0   4      386.92      397.14      7.71 o 
  -3   0   4     3206.06     3141.74     33.11 o 
  -2   0   4     5059.02     4951.67     62.94 o 
  -1   0   4     5395.59     5363.72     67.45 o 
   0   0   4      119.04      114.35      2.83 o 
   1   0   4       51.63       43.69      2.60 o 
   2   0   4      479.68      466.76      9.12 o 
   3   0   4     3680.95     3750.89     67.71 o 
   4   0   4     1549.41     1573.45     40.45 o 
   5   0   4      269.34      270.19     11.50 o 
   6   0   4      376.82      364.93     14.48 o 
   7   0   4      239.75      233.57     12.14 o 
  -9   1   4      209.49      206.05      8.30 o 
  -8   1   4     2435.80     2429.46     36.46 o 
  -7   1   4     2173.98     2124.77     31.71 o 
  -6   1   4      352.44      361.74     10.86 o 
  -5   1   4     1189.72     1245.49     19.02 o 
  -4   1   4     2737.62     2713.74     35.00 o 
  -3   1   4      744.11      749.55     10.97 o 
  -2   1   4     2682.77     2838.45     38.64 o 
  -1   1   4    11460.58    11409.21    138.88 o 
   0   1   4     4972.55     4757.48     48.16 o 
   1   1   4     1989.18     1954.45     21.92 o 
   2   1   4      105.04      108.04      3.31 o 
   3   1   4       87.01       81.57      4.15 o 
   4   1   4      332.46      355.08      6.99 o 
   5   1   4      235.20      245.06     11.07 o 
   6   1   4     1827.98     1828.07     41.73 o 
   7   1   4     1752.54     1841.70     43.65 o 
  -9   2   4     1123.99     1132.00     21.78 o 
  -8   2   4       12.66       10.21      2.80 o 
  -7   2   4      568.57      574.49     12.53 o 
  -6   2   4     1527.30     1562.14     31.51 o 
  -5   2   4      983.43      999.35     16.27 o 
  -4   2   4      364.54      326.88      6.97 o 
  -3   2   4     3312.32     3239.19     34.38 o 
  -2   2   4     4008.38     3926.40     40.48 o 
  -1   2   4      488.22      477.76      9.54 o 
   0   2   4     2093.66     2032.10     28.40 o 
   1   2   4     4892.49     4835.56     93.32 o 
   2   2   4     1201.19     1209.36     15.12 o 
   3   2   4      699.38      680.18     10.53 o 
   4   2   4     1011.21     1043.36     20.04 o 
   5   2   4      872.91      866.98     24.06 o 
   6   2   4      101.22      118.59      8.73 o 
   7   2   4      351.15      373.88     16.39 o 
  -9   3   4      427.84      434.77     20.01 o 
  -8   3   4      585.94      583.49     23.85 o 
  -7   3   4      961.87     1018.10     18.46 o 
  -6   3   4      309.49      303.14     13.09 o 
  -5   3   4      137.26      139.95      4.96 o 
  -4   3   4        1.14        0.56      1.26 o 
  -3   3   4      474.89      484.04      7.74 o 
  -2   3   4     1774.66     1770.19     35.02 o 
  -1   3   4     6387.00     6302.99     64.61 o 
   0   3   4     3952.57     3943.91     41.86 o 
   1   3   4      254.19      249.33      6.08 o 
   2   3   4      349.24      344.40      6.79 o 
   3   3   4      597.90      574.96     12.52 o 
   4   3   4      319.34      325.59      9.18 o 
   5   3   4      942.35      986.92     18.23 o 
   6   3   4     1458.24     1492.31     37.26 o 
  -9   4   4      207.18      203.97     13.84 o 
  -8   4   4        1.70        3.40      3.41 o 
  -7   4   4      616.54      622.15     13.51 o 
  -6   4   4     2505.87     2534.40     35.97 o 
  -5   4   4     3899.90     3985.19     51.76 o 
  -4   4   4     1144.86     1161.70     25.34 o 
  -3   4   4      262.36      275.52      5.77 o 
  -2   4   4        9.43        8.81      2.09 o 
  -1   4   4      394.03      372.76      7.99 o 
   0   4   4     2950.67     3005.79     33.17 o 
   1   4   4     4257.34     4289.37     45.65 o 
   2   4   4     1422.76     1378.65     18.74 o 
   3   4   4      162.59      166.68      7.28 o 
   4   4   4       30.90       33.75      3.99 o 
   5   4   4       21.83       17.49      3.42 o 
  -9   5   4      694.51      779.69     27.47 o 
  -8   5   4        1.02       10.22      4.68 o 
  -7   5   4      125.37      119.77      7.88 o 
  -6   5   4      206.49      202.16      6.95 o 
  -5   5   4      231.86      210.27      6.75 o 
  -4   5   4     2950.29     2850.88     69.52 o 
  -3   5   4     4013.15     4058.39     51.70 o 
  -2   5   4     2318.22     2360.91     36.40 o 
  -1   5   4      549.36      567.87      9.41 o 
   0   5   4        2.61        2.66      1.58 o 
   1   5   4      131.92      137.59      3.89 o 
   2   5   4      798.79      796.62     17.28 o 
   3   5   4     1279.05     1249.95     24.38 o 
   4   5   4     1367.08     1362.97     25.27 o 
   5   5   4      925.10      956.32     20.22 o 
  -8   6   4      421.22      420.29     18.31 o 
  -7   6   4      374.06      345.35     15.54 o 
  -6   6   4      448.51      458.86     11.09 o 
  -5   6   4      967.58      981.04     17.33 o 
  -4   6   4      797.48      815.81     14.95 o 
  -3   6   4      158.25      175.04      6.43 o 
  -2   6   4     3931.68     3999.75     52.89 o 
  -1   6   4     2680.04     2699.41     38.92 o 
   0   6   4     1045.60     1049.74     15.33 o 
   1   6   4      314.56      300.60     10.14 o 
   2   6   4       25.90       26.88      4.90 o 
   3   6   4        4.33       10.77      3.42 o 
   4   6   4      288.19      291.19     13.63 o 
  -8   7   4       22.27       28.96      6.39 o 
  -7   7   4      119.22      120.51      9.37 o 
  -6   7   4      107.76      109.68      5.55 o 
  -5   7   4      948.52      919.95     17.25 o 
  -4   7   4     3280.06     3276.23     44.49 o 
  -3   7   4     1407.07     1407.47     18.79 o 
  -2   7   4       14.23       14.51      2.71 o 
  -1   7   4      507.16      509.57     13.75 o 
   0   7   4      975.24      955.46     20.52 o 
   1   7   4       15.29       10.14      5.22 o 
   2   7   4      108.08      114.84      7.32 o 
   3   7   4     1334.33     1292.58     26.02 o 
  -7   8   4      427.76      424.34     17.46 o 
  -6   8   4       23.34       28.74      5.32 o 
  -5   8   4       48.29       45.88      4.29 o 
  -4   8   4      116.95      124.53      5.72 o 
  -3   8   4      723.95      720.94     17.20 o 
  -2   8   4     3041.85     3021.57     47.35 o 
  -1   8   4     1206.47     1146.76     23.89 o 
   0   8   4       40.84       44.85      5.43 o 
   1   8   4        0.21        2.67      2.97 o 
   2   8   4       45.29       44.87      5.52 o 
  -5   9   4      199.41      198.01     12.99 o 
  -4   9   4      144.91      151.52     11.39 o 
  -3   9   4       23.96       25.84      3.41 o 
  -2   9   4       95.62       94.78      7.66 o 
  -1   9   4      369.52      325.32     16.61 o 
   0   9   4     1025.69      998.35     28.53 o 
   1   9   4      701.33      711.77     18.79 o 
  -1 -11   5      961.99      906.44     21.86 o 
   0 -11   5     1361.43     1346.54     27.27 o 
   1 -11   5      258.23      255.72      9.94 o 
   2 -11   5        1.85       10.65      4.68 o 
   3 -11   5       31.03       26.19      5.96 o 
  -3 -10   5       33.98       43.22      8.09 o 
  -2 -10   5       40.61       45.35      8.09 o 
  -1 -10   5       32.19       31.09      7.03 o 
   0 -10   5      266.63      268.48     14.48 o 
   1 -10   5     2216.80     2136.60     34.85 o 
   2 -10   5     2111.06     2125.72     34.16 o 
   3 -10   5      397.93      407.94     17.25 o 
   4 -10   5       62.67       64.94      8.09 o 
  -5  -9   5      366.18      367.91     18.52 o 
  -4  -9   5      772.67      806.94     27.89 o 
  -3  -9   5      559.67      587.85     22.57 o 
  -2  -9   5      817.58      802.68     26.40 o 
  -1  -9   5     1275.91     1273.01     34.49 o 
   0  -9   5      457.38      477.56     18.52 o 
   1  -9   5       19.41       24.67      3.91 o 
   2  -9   5      673.30      700.98     18.74 o 
   3  -9   5     2217.23     2269.44     50.46 o 
   4  -9   5      833.71      889.55     26.61 o 
   5  -9   5      142.62      128.81      9.58 o 
  -6  -8   5      445.33      480.97     20.87 o 
  -5  -8   5      274.43      274.02     15.12 o 
  -4  -8   5      208.95      201.84     12.77 o 
  -3  -8   5       42.22       66.64      8.94 o 
  -2  -8   5      882.75      858.25     26.40 o 
  -1  -8   5      669.89      696.01     22.57 o 
   0  -8   5     1311.27     1367.12     33.85 o 
   1  -8   5     3354.79     3289.10     50.14 o 
   2  -8   5      638.81      639.61     13.84 o 
   3  -8   5       47.59       42.16      5.96 o 
   4  -8   5      534.65      550.17     18.95 o 
   5  -8   5      663.43      611.70     20.65 o 
   6  -8   5      228.15      238.25     12.56 o 
  -6  -7   5      231.43      244.85     14.48 o 
  -5  -7   5      513.17      534.20     20.65 o 
  -4  -7   5      957.71      967.05     28.53 o 
  -3  -7   5     1361.12     1364.77     35.13 o 
  -2  -7   5      832.37      859.74     25.34 o 
  -1  -7   5        0.55        3.39      3.51 o 
   0  -7   5     1272.55     1275.85     33.11 o 
   1  -7   5      348.87      350.48      9.26 o 
   2  -7   5      181.73      185.99      6.70 o 
   3  -7   5     2405.51     2425.93     50.25 o 
   4  -7   5     1286.76     1364.77     33.21 o 
   5  -7   5      120.26      103.48      7.88 o 
   6  -7   5        0.39        4.05      3.19 o 
  -7  -6   5      381.76      419.65     18.31 o 
  -6  -6   5       18.35       24.49      6.17 o 
  -5  -6   5      142.44      154.58     10.65 o 
  -4  -6   5      285.60      275.51     13.63 o 
  -3  -6   5      159.49      166.88      6.18 o 
  -2  -6   5     3622.30     3643.62     39.19 o 
  -1  -6   5     4968.45     5098.81     53.23 o 
   0  -6   5     2382.78     2475.89     28.67 o 
   1  -6   5      795.18      808.21     14.68 o 
   2  -6   5      606.09      612.18     12.88 o 
   3  -6   5      968.15     1014.74     25.55 o 
   4  -6   5      344.19      340.02     13.20 o 
   5  -6   5     1460.61     1385.43     33.43 o 
   6  -6   5     1667.53     1618.99     38.32 o 
   7  -6   5      305.60      320.43     14.69 o 
  -8  -5   5      209.28      214.19     13.20 o 
  -7  -5   5      886.03      924.47     27.68 o 
  -6  -5   5     2496.86     2509.40     54.93 o 
  -5  -5   5     1437.35     1424.65     22.73 o 
  -4  -5   5      317.16      339.79      8.46 o 
  -3  -5   5      892.08      908.48     14.51 o 
  -2  -5   5      124.40      122.22      3.86 o 
  -1  -5   5     1333.90     1397.45     18.34 o 
   0  -5   5     7884.65     8081.31     70.42 o 
   1  -5   5     4924.46     4928.37     98.79 o 
   2  -5   5      664.02      696.98     12.55 o 
   3  -5   5      215.03      221.78      6.71 o 
   4  -5   5        5.98       10.86      3.19 o 
   5  -5   5       63.66       49.40      5.96 o 
   6  -5   5      361.57      374.94     14.90 o 
   7  -5   5     1088.74     1040.08     28.96 o 
  -8  -4   5      876.91      939.16     27.68 o 
  -7  -4   5       21.49       23.85      5.75 o 
  -6  -4   5      862.14      841.76     16.07 o 
  -5  -4   5      597.39      612.18     12.67 o 
  -4  -4   5     1016.38     1056.05     14.65 o 
  -3  -4   5     1479.58     1432.14     17.93 o 
  -2  -4   5     1826.10     1842.60     21.74 o 
  -1  -4   5     2785.35     2833.98     31.20 o 
   0  -4   5      263.26      273.89      6.75 o 
   1  -4   5     2104.66     2187.32     49.21 o 
   2  -4   5     5701.59     5883.46     72.34 o 
   3  -4   5      864.80      894.75     25.66 o 
   4  -4   5       97.71      110.50      7.03 o 
   5  -4   5     1058.80     1021.13     25.98 o 
   6  -4   5     1285.68     1226.59     30.87 o 
   7  -4   5        0.57        1.28      2.98 o 
  -8  -3   5      445.61      431.15     11.50 o 
  -7  -3   5      534.47      521.26     12.37 o 
  -6  -3   5     1785.45     1832.13     28.20 o 
  -5  -3   5     1328.26     1340.92     21.64 o 
  -4  -3   5        0.75       28.34     20.12 o 
  -3  -3   5      145.48      130.93      7.83 o 
  -2  -3   5     1489.89     1505.58     22.36 o 
  -1  -3   5     5382.92     5336.99     54.25 o 
   0  -3   5     6057.69     6022.93     61.01 o 
   1  -3   5     1076.45     1038.80     16.39 o 
   2  -3   5        0.90        0.64      1.70 o 
   3  -3   5      225.56      232.29      9.16 o 
   4  -3   5      498.93      481.82     14.90 o 
   5  -3   5      290.37      297.65     11.92 o 
   6  -3   5      946.73      887.85     24.70 o 
   7  -3   5     1057.04     1007.08     27.89 o 
  -9  -2   5       70.32       98.79      9.58 o 
  -8  -2   5      280.02      291.55      9.58 o 
  -7  -2   5      243.05      246.51      8.28 o 
  -6  -2   5      197.85      211.91      7.42 o 
  -5  -2   5     1531.21     1575.10     35.56 o 
  -4  -2   5     5744.16     5643.40     72.77 o 
  -3  -2   5     3622.64     3678.82     72.71 o 
  -2  -2   5       10.01       10.33      1.94 o 
  -1  -2   5      665.90      635.20      8.73 o 
   0  -2   5     1625.48     1603.86     18.53 o 
   1  -2   5     2926.06     3016.80     42.58 o 
   2  -2   5     2828.39     2885.19     52.80 o 
   3  -2   5      897.86      868.69     20.87 o 
   4  -2   5      856.58      874.22     22.14 o 
   5  -2   5      361.38      336.83     12.99 o 
   6  -2   5      123.16      111.57      7.88 o 
   7  -2   5      530.46      481.82     17.88 o 
  -9  -1   5      768.25      811.41     26.19 o 
  -8  -1   5      308.77      320.86     10.94 o 
  -7  -1   5      551.58      568.48     10.69 o 
  -6  -1   5      450.29      432.84      9.72 o 
  -5  -1   5       39.75       48.76      5.75 o 
  -4  -1   5     1362.00     1394.87     26.08 o 
  -3  -1   5     4594.05     4539.41     59.26 o 
  -2  -1   5     7464.13     6971.13    334.55 o 
  -1  -1   5     1376.05     1373.41     15.78 o 
   0  -1   5       11.56        9.53      1.28 o 
   1  -1   5        0.15        1.03      1.22 o 
   2  -1   5       51.87       55.50      3.31 o 
   3  -1   5      567.76      589.34     15.76 o 
   4  -1   5     3900.27     3962.96     73.24 o 
   5  -1   5     2698.33     2747.22     55.14 o 
   6  -1   5      682.98      664.72     20.87 o 
   7  -1   5        2.50        4.05      3.41 o 
  -9   0   5       59.65       74.09      9.16 o 
  -8   0   5     1652.58     1688.61     22.10 o 
  -7   0   5     1295.20     1331.83     38.22 o 
  -6   0   5       15.47       16.38      2.38 o 
  -5   0   5      421.42      382.25      8.11 o 
  -4   0   5     4419.79     4415.89     72.05 o 
  -3   0   5      737.37      737.03     14.05 o 
  -2   0   5     1328.82     1315.06     20.72 o 
  -1   0   5     4785.86     4533.14     58.74 o 
   0   0   5     5110.11     5220.85     53.14 o 
   1   0   5      536.18      546.93      8.51 o 
   2   0   5      226.89      211.21      6.09 o 
   3   0   5      930.71      940.23     22.36 o 
   4   0   5      383.40      387.50     14.69 o 
   5   0   5      468.48      476.71     16.18 o 
   6   0   5     2368.75     2447.23     52.16 o 
   7   0   5     1086.57     1100.12     30.45 o 
  -9   1   5      541.74      552.72     22.14 o 
  -8   1   5      169.58      176.72     11.71 o 
  -7   1   5       14.82       18.68      3.30 o 
  -6   1   5      103.04      104.01      4.45 o 
  -5   1   5     1007.06     1010.04     15.96 o 
  -4   1   5      961.87      940.31     17.90 o 
  -3   1   5     3543.94     3491.48     49.08 o 
  -2   1   5    13360.75    13358.88    163.37 o 
  -1   1   5      827.76      928.34     15.92 o 
   0   1   5     2148.32     2239.69     31.71 o 
   1   1   5     2016.27     1970.30     22.66 o 
   2   1   5     1478.82     1526.97     24.06 o 
   3   1   5     1676.91     1758.88     36.41 o 
   4   1   5     2122.12     2143.26     31.91 o 
   5   1   5      766.34      799.28     22.99 o 
   6   1   5        0.10       -1.49      2.98 o 
   7   1   5      550.28      564.43     20.65 o 
  -9   2   5      321.86      321.71     16.82 o 
  -8   2   5     1349.45     1268.75     35.34 o 
  -7   2   5     2204.79     2092.51     48.33 o 
  -6   2   5     1235.99     1224.98     33.32 o 
  -5   2   5      246.35      260.58      6.41 o 
  -4   2   5        0.26        0.89      0.95 o 
  -3   2   5     5191.55     5336.51     54.63 o 
  -2   2   5     8781.25     8738.62    110.61 o 
  -1   2   5     2817.41     2930.32     40.20 o 
   0   2   5     1507.01     1483.89     36.62 o 
   1   2   5        0.72        2.34      1.66 o 
   2   2   5      170.69      191.25      4.29 o 
   3   2   5       20.51       22.67      3.73 o 
   4   2   5      330.00      342.41      7.40 o 
   5   2   5     1864.82     1947.73     43.43 o 
   6   2   5     1636.17     1710.97     41.09 o 
  -9   3   5       11.08        9.37      5.11 o 
  -8   3   5       48.51       46.84      7.66 o 
  -7   3   5      177.42      172.89     11.28 o 
  -5   3   5     4305.93     4257.46     54.25 o 
  -4   3   5     1523.30     1486.64     20.54 o 
  -3   3   5      117.19      138.97      4.88 o 
  -2   3   5       97.65       82.82      4.68 o 
  -1   3   5      342.99      349.56      9.26 o 
   0   3   5      624.19      644.45     12.47 o 
   1   3   5      908.49      879.33     13.65 o 
   2   3   5     2074.61     2061.20     24.80 o 
   3   3   5     1515.80     1532.67     20.73 o 
   4   3   5      104.63      103.05      5.54 o 
  -9   4   5      522.27      541.65     22.57 o 
  -8   4   5      203.92      228.24     13.63 o 
  -7   4   5      213.83      225.69     12.99 o 
  -6   4   5      652.97      655.35     21.29 o 
  -5   4   5       82.53       87.29      4.29 o 
  -4   4   5     3021.19     3001.70     39.54 o 
  -3   4   5     4533.39     4470.74     51.14 o 
  -2   4   5     1212.22     1225.20     30.34 o 
  -1   4   5       80.78       71.01      4.06 o 
   0   4   5      301.28      317.09     10.02 o 
   1   4   5      175.70      182.38      5.10 o 
   2   4   5      392.56      402.80      7.21 o 
   3   4   5     2479.44     2490.86     31.10 o 
   4   4   5     1510.25     1565.51     33.21 o 
  -8   5   5      337.82      354.50     17.03 o 
  -7   5   5      661.09      674.30     22.99 o 
  -6   5   5     1507.69     1466.97     36.20 o 
  -5   5   5     1366.50     1397.35     33.64 o 
  -4   5   5      235.71      241.37      8.52 o 
  -3   5   5      735.96      762.99     14.38 o 
  -2   5   5     2015.98     2045.26     30.62 o 
  -1   5   5     1064.79     1079.30     15.31 o 
   0   5   5      466.22      461.65      8.61 o 
   1   5   5     1443.20     1416.28     18.71 o 
   2   5   5     1196.84     1196.63     37.58 o 
   3   5   5       33.07       42.59      4.88 o 
   4   5   5      278.58      285.59     10.07 o 
  -8   6   5        4.05       -2.77      3.62 o 
  -7   6   5       68.38       62.17      7.66 o 
  -6   6   5        6.24        3.62      3.41 o 
  -5   6   5      991.74      993.67     26.83 o 
  -4   6   5     3676.24     3666.58     70.26 o 
  -3   6   5     2147.78     2140.96     30.61 o 
  -2   6   5        1.30        2.33      3.51 o 
  -1   6   5      473.16      468.94      8.98 o 
   0   6   5      342.32      320.01     14.48 o 
   1   6   5      253.55      257.64      9.77 o 
   2   6   5      399.89      407.16     12.60 o 
   3   6   5     1749.24     1702.34     30.91 o 
   4   6   5      986.93      985.16     35.66 o 
  -7   7   5      826.44      799.92     25.12 o 
  -6   7   5      135.39      137.33      9.58 o 
  -5   7   5       34.59       44.29      5.96 o 
  -4   7   5      141.77      138.18      8.52 o 
  -3   7   5      554.03      552.51     17.03 o 
  -2   7   5     1016.85     1003.67     28.96 o 
  -1   7   5     1262.96     1310.06     35.13 o 
   0   7   5      433.79      411.38     12.99 o 
   1   7   5      131.41      125.15      7.49 o 
   2   7   5        4.68        4.83      3.23 o 
   3   7   5      494.61      463.79     25.98 o 
  -6   8   5     1663.95     1641.35     39.39 o 
  -5   8   5     1460.64     1452.92     34.92 o 
  -2   8   5        2.73        3.18      2.70 o 
  -1   8   5      229.01      215.38     12.24 o 
   0   8   5      994.79      973.58     22.38 o 
   1   8   5     1826.33     1798.40     33.84 o 
  -4   9   5     1006.77     1022.41     33.43 o 
  -2   9   5      118.74      122.08     10.11 o 
  -1   9   5      255.59      247.23     10.88 o 
   0 -11   6      507.80      527.64     14.97 o 
   1 -11   6     1431.31     1393.19     28.74 o 
  -3 -10   6      629.39      582.96     23.63 o 
  -2 -10   6      596.96      607.02     23.63 o 
  -1 -10   6      597.84      611.70     23.21 o 
   0 -10   6      572.57      619.27     15.65 o 
   1 -10   6        0.62        4.18      3.19 o 
   2 -10   6      487.10      457.55     18.31 o 
   3 -10   6      767.94      844.20     26.61 o 
   4 -10   6      509.44      521.00     20.44 o 
  -4  -9   6      266.18      264.01     15.54 o 
  -3  -9   6       11.83       12.56      5.75 o 
  -2  -9   6      216.17      244.85     14.05 o 
  -1  -9   6      594.43      655.13     22.78 o 
   0  -9   6      909.92      904.92     31.51 o 
   1  -9   6     1079.50     1100.55     21.00 o 
   2  -9   6     1123.79     1111.46     20.84 o 
   3  -9   6      105.29      102.41      8.30 o 
   4  -9   6       34.69       37.90      6.39 o 
   5  -9   6      335.33      368.13     16.18 o 
  -5  -8   6       97.27       93.04     10.65 o 
  -4  -8   6      802.97      800.55     26.83 o 
  -3  -8   6     3059.10     2903.07     63.45 o 
  -2  -8   6     2476.81     2431.04     54.29 o 
  -1  -8   6        4.63        5.96      4.47 o 
   0  -8   6      765.58      775.75     17.14 o 
   1  -8   6     1638.71     1694.45     22.41 o 
   2  -8   6      961.75      997.76     18.43 o 
   3  -8   6      831.06      863.79     24.70 o 
   4  -8   6     1444.06     1443.98     35.77 o 
   5  -8   6      391.47      396.87     16.18 o 
  -6  -7   6       15.74       17.03      5.96 o 
  -5  -7   6       51.91       65.36      9.16 o 
  -4  -7   6       86.69      100.50     10.22 o 
  -3  -7   6      776.60      730.93     23.42 o 
  -2  -7   6     3398.64     3504.77     71.11 o 
  -1  -7   6     4228.33     4293.26     46.39 o 
   0  -7   6      826.12      825.39     12.98 o 
   1  -7   6      476.56      476.91     11.22 o 
   2  -7   6      236.23      263.44     10.33 o 
   3  -7   6       23.25       24.27      4.68 o 
   4  -7   6      245.36      257.41     11.92 o 
   5  -7   6     1123.48     1126.95     29.81 o 
   6  -7   6     1095.50     1115.67     30.66 o 
  -6  -6   6      779.02      756.69     25.12 o 
  -5  -6   6     1268.63     1251.93     33.85 o 
  -4  -6   6      621.52      628.31     21.29 o 
  -3  -6   6      502.25      517.30      9.11 o 
  -2  -6   6       99.59      100.91      3.98 o 
  -1  -6   6     1837.67     1881.06     22.87 o 
   0  -6   6     2259.60     2290.79     23.22 o 
   1  -6   6      409.75      440.10     10.15 o 
   2  -6   6      245.94      252.95      7.38 o 
   3  -6   6      884.61      894.24     23.42 o 
   4  -6   6     1261.52     1161.66     28.96 o 
   5  -6   6       57.27       55.78      6.81 o 
   6  -6   6      889.77      859.32     25.34 o 
  -7  -5   6      328.89      330.02     15.54 o 
  -6  -5   6       35.49       37.90      7.45 o 
  -5  -5   6      702.97      725.10     21.72 o 
  -4  -5   6      648.83      650.96     10.84 o 
  -3  -5   6     2293.72     2341.42     27.49 o 
  -2  -5   6     2921.61     3003.38     33.77 o 
  -1  -5   6     1424.46     1424.60     15.57 o 
   0  -5   6      276.58      298.40      6.76 o 
   1  -5   6      558.31      557.53     11.13 o 
   2  -5   6     1488.72     1516.62     35.34 o 
   3  -5   6     1153.93     1122.05     26.61 o 
   4  -5   6     1175.59     1138.02     27.89 o 
   5  -5   6     1289.87     1255.76     30.87 o 
   6  -5   6      371.83      364.72     14.90 o 
  -8  -4   6      188.33      195.45     12.35 o 
  -7  -4   6      640.00      642.17     14.37 o 
  -6  -4   6      914.88      907.84     17.37 o 
  -5  -4   6     1217.16     1218.95     20.80 o 
  -4  -4   6       94.44      103.03      4.82 o 
  -3  -4   6     1063.38     1108.44     15.34 o 
  -2  -4   6     1317.31     1344.56     17.54 o 
  -1  -4   6     2175.97     2179.52     21.72 o 
   0  -4   6     2333.10     2345.10     26.71 o 
   1  -4   6     1736.95     1736.89     25.04 o 
   2  -4   6      540.53      532.19     10.31 o 
   3  -4   6        1.51        0.43      2.13 o 
   4  -4   6      648.48      603.82     17.88 o 
   5  -4   6     1239.14     1217.44     30.02 o 
   6  -4   6      864.59      888.49     25.34 o 
   7  -4   6      901.43      902.75     26.61 o 
  -8  -3   6        1.92        1.77      2.45 o 
  -7  -3   6        0.32       -0.31      2.22 o 
  -6  -3   6        7.04        7.70      3.19 o 
  -5  -3   6     2124.97     2127.75     36.62 o 
  -4  -3   6     4627.18     4591.95     60.88 o 
  -3  -3   6     3089.71     3134.14     47.27 o 
  -2  -3   6      104.77      126.49      5.09 o 
  -1  -3   6      832.07      827.42     11.33 o 
   0  -3   6      521.98      570.60      8.92 o 
   1  -3   6      438.33      449.64      9.24 o 
   2  -3   6     1895.91     1885.56     37.26 o 
   3  -3   6     3633.07     3682.97     67.92 o 
   4  -3   6      695.46      674.08     18.95 o 
   5  -3   6        0.53       -2.13      2.34 o 
   6  -3   6      126.35      121.57      8.52 o 
   7  -3   6      553.76      539.95     19.38 o 
  -9  -2   6      881.98      860.38     25.98 o 
  -8  -2   6      192.45      207.13      8.41 o 
  -7  -2   6      590.57      594.08     13.77 o 
  -6  -2   6     1177.67     1177.22     20.70 o 
  -5  -2   6      507.97      512.87     12.13 o 
  -4  -2   6      871.34      886.53     16.64 o 
  -3  -2   6     9013.86     9077.37    159.58 o 
  -2  -2   6     5966.34     6064.23     61.39 o 
  -1  -2   6      226.33      210.96      4.96 o 
   0  -2   6        4.60        6.81      1.28 o 
   1  -2   6     1214.68     1315.73     16.90 o 
   2  -2   6      292.93      320.99      8.03 o 
   3  -2   6      598.53      633.42     17.25 o 
   4  -2   6     2772.47     2718.48     53.65 o 
   5  -2   6     3847.13     3851.18     73.46 o 
   6  -2   6      531.13      554.64     18.95 o 
   7  -2   6       14.84       19.80      5.11 o 
  -9  -1   6       39.43       52.16      7.45 o 
  -8  -1   6      708.84      692.70     15.65 o 
  -7  -1   6      766.43      747.79     15.72 o 
  -6  -1   6      663.96      687.07     20.87 o 
  -5  -1   6     2340.54     2339.13     35.65 o 
  -4  -1   6     2529.38     2507.44     36.86 o 
  -2  -1   6     1422.40     1439.96     22.90 o 
  -1  -1   6     3748.15     3853.79     40.23 o 
   0  -1   6     3707.52     3816.09     40.37 o 
   1  -1   6     1838.86     1943.71     22.97 o 
   2  -1   6     1180.81     1215.06     19.25 o 
   3  -1   6     1586.39     1585.57     33.43 o 
   4  -1   6       93.41       95.60      6.81 o 
   5  -1   6     2032.00     2102.52     45.35 o 
   6  -1   6     1008.80     1031.14     28.10 o 
  -9   0   6      699.43      727.31     25.34 o 
  -8   0   6      822.60      835.45     17.55 o 
  -7   0   6      213.81      205.89     11.50 o 
  -6   0   6      736.01      742.00     22.36 o 
  -5   0   6     2605.04     2597.56     39.23 o 
  -4   0   6     3577.03     3646.38     50.91 o 
  -3   0   6     2337.96     2370.10     34.76 o 
  -2   0   6      335.13      316.38      8.48 o 
  -1   0   6       34.28       34.78     11.50 o 
   0   0   6      243.10      244.45      5.52 o 
   1   0   6      343.76      314.35      6.31 o 
   2   0   6     1425.91     1425.95     18.47 o 
   3   0   6     1778.53     1837.02     37.90 o 
   4   0   6      623.41      627.46     18.52 o 
   5   0   6      618.96      653.86     20.23 o 
   6   0   6        1.95        6.39      3.62 o 
  -9   1   6      155.26      172.25     12.35 o 
  -8   1   6     1122.77     1094.59     31.94 o 
  -7   1   6     1721.71     1633.26     40.03 o 
  -6   1   6     1265.92     1254.70     32.15 o 
  -5   1   6      148.15      153.29      7.66 o 
  -4   1   6      649.13      620.66     13.88 o 
  -3   1   6      223.29      208.80      8.30 o 
  -2   1   6      654.33      661.80     13.51 o 
  -1   1   6     2426.76     2441.86     35.30 o 
   0   1   6     2393.17     2331.89     33.96 o 
   1   1   6     1252.70     1271.88     16.43 o 
   2   1   6       44.25       48.10      3.22 o 
   3   1   6        3.20        2.55      2.55 o 
   4   1   6      379.04      379.20     13.84 o 
   5   1   6     1345.12     1397.99     34.07 o 
   6   1   6      883.99      966.20     27.89 o 
  -9   2   6        0.99        5.75      4.26 o 
  -8   2   6       94.35       96.66     10.22 o 
  -7   2   6        1.18       -1.28      3.41 o 
  -6   2   6     2988.28     2788.95     58.55 o 
  -5   2   6     4600.30     4467.35     84.74 o 
  -4   2   6     1415.43     1430.56     24.62 o 
  -3   2   6      145.83      145.62      6.21 o 
  -2   2   6       55.81       60.77      8.09 o 
  -1   2   6       80.02       94.35      5.54 o 
   0   2   6      409.19      412.44     10.07 o 
   1   2   6     4145.88     4114.64     55.52 o 
   2   2   6     4270.97     4225.93     45.85 o 
   3   2   6     1220.20     1274.50     27.68 o 
   4   2   6        1.62        4.39      2.35 o 
   5   2   6       69.55       69.41      7.66 o 
   6   2   6      324.31      382.82     16.39 o 
  -9   3   6       69.34       70.26      9.37 o 
  -8   3   6      391.28      407.73     18.52 o 
  -7   3   6     1111.62     1030.50     29.81 o 
  -6   3   6      231.98      226.33     12.35 o 
  -5   3   6      469.39      475.65     17.25 o 
  -4   3   6     3821.94     3902.30     54.76 o 
  -3   3   6     1952.80     2007.77     36.09 o 
  -2   3   6      432.88      410.51     10.21 o 
  -1   3   6      624.57      614.14     18.10 o 
   0   3   6      480.52      468.32     10.81 o 
   1   3   6      142.28      146.13      8.52 o 
   2   3   6      488.89      480.81     11.43 o 
   3   3   6     2446.44     2486.98     38.84 o 
   4   3   6     2145.67     2255.09     36.58 o 
  -8   4   6      325.53      348.75     16.82 o 
  -7   4   6      999.53      961.09     28.53 o 
  -6   4   6     2412.25     2427.85     53.23 o 
  -5   4   6     2097.14     2028.64     45.14 o 
  -4   4   6       70.57       71.19      8.41 o 
  -3   4   6      552.70      546.83     12.84 o 
  -2   4   6     1035.17      999.79     18.32 o 
  -1   4   6      324.33      336.61      9.10 o 
   0   4   6      924.42      918.09     16.90 o 
   1   4   6     2364.39     2364.63     34.70 o 
   2   4   6     1253.74     1253.45     17.76 o 
   3   4   6        0.44        2.93      1.99 o 
   4   4   6      616.50      618.92     15.00 o 
  -8   5   6       12.65        8.52      4.47 o 
  -7   5   6      123.59      137.97     10.22 o 
  -6   5   6      909.02      909.57     26.83 o 
  -5   5   6      957.67      917.02     25.76 o 
  -4   5   6      977.71     1039.44     27.25 o 
  -3   5   6     1533.76     1529.74     52.48 o 
  -2   5   6     1219.67     1232.17     23.85 o 
  -1   5   6        1.06        0.22      1.73 o 
   0   5   6      532.60      520.98      9.88 o 
   1   5   6      468.81      476.56     12.38 o 
   2   5   6     1081.23     1106.32     22.31 o 
   3   5   6     1410.09     1394.63     26.43 o 
   4   5   6      571.36      572.96     15.15 o 
  -7   6   6      828.06      888.91     27.47 o 
  -6   6   6       32.25       40.24      6.17 o 
  -5   6   6       69.58       67.28      7.66 o 
  -4   6   6       11.52       11.28      4.05 o 
  -3   6   6      528.26      524.43     19.06 o 
  -2   6   6     1496.99     1522.16     25.14 o 
  -1   6   6     1499.97     1488.24     24.26 o 
   0   6   6     1458.10     1512.96     38.54 o 
   1   6   6       47.62       47.02      5.27 o 
   2   6   6      423.14      441.08     24.70 o 
   3   6   6      481.10      454.87     13.91 o 
  -6   7   6     1721.72     1787.41     42.58 o 
  -5   7   6      743.43      763.08     23.21 o 
  -4   7   6       24.48       26.83      5.11 o 
  -3   7   6        1.51        1.49      2.77 o 
  -1   7   6      476.58      480.33     19.38 o 
   0   7   6     1280.90     1304.61     26.47 o 
   1   7   6      288.16      308.36     11.73 o 
   2   7   6      330.82      306.80     23.53 o 
  -5   8   6      677.24      696.01     21.93 o 
  -1   8   6      628.04      642.89     17.65 o 
   0   8   6      657.92      639.23     17.89 o 
  -2 -10   7      865.35      881.67     29.38 o 
  -1 -10   7      919.01      961.94     30.02 o 
   0 -10   7      193.87      185.19     13.41 o 
   1 -10   7      386.70      394.14     13.95 o 
   2 -10   7     1085.29     1114.39     31.51 o 
   3 -10   7      317.45      319.37     15.33 o 
  -4  -9   7     1287.95     1293.45     37.90 o 
  -3  -9   7     1882.81     1912.60     48.12 o 
  -2  -9   7      590.92      594.24     22.36 o 
  -1  -9   7       25.01       25.98      6.60 o 
   0  -9   7      339.74      346.23     10.76 o 
   1  -9   7       70.92       85.22      6.25 o 
   2  -9   7      249.93      262.52     12.99 o 
   3  -9   7      738.69      716.67     23.21 o 
   4  -9   7      938.67      899.13     27.04 o 
  -5  -8   7       70.99       95.81     11.28 o 
  -4  -8   7        7.01        2.98      4.90 o 
  -3  -8   7      531.59      510.35     20.23 o 
  -2  -8   7     1974.17     1986.06     47.05 o 
  -1  -8   7      966.83      979.93     22.78 o 
   0  -8   7      493.51      499.63     11.22 o 
   1  -8   7      373.10      401.13      8.93 o 
   2  -8   7      136.88      143.93      8.94 o 
   3  -8   7       45.13       49.82      6.60 o 
   4  -8   7      656.91      633.20     20.87 o 
   5  -8   7     1791.51     1695.64     41.09 o 
  -6  -7   7      472.28      437.11     19.38 o 
  -5  -7   7     1149.18     1149.09     33.21 o 
  -4  -7   7     1182.49     1086.07     31.30 o 
  -3  -7   7      459.17      445.63     18.10 o 
  -2  -7   7       10.71       18.30      5.96 o 
  -1  -7   7      583.09      580.17      8.89 o 
   0  -7   7     2326.58     2403.48     29.23 o 
   1  -7   7      840.55      866.04     13.77 o 
   2  -7   7      647.37      642.65     16.93 o 
   3  -7   7      804.62      775.43     22.36 o 
   4  -7   7      252.02      257.20     12.14 o 
   5  -7   7        5.75        6.17      3.62 o 
  -7  -6   7      508.77      534.20     21.29 o 
  -6  -6   7       24.41       23.42      6.60 o 
  -5  -6   7      255.48      276.15     14.48 o 
  -4  -6   7     1311.87     1305.84     23.35 o 
  -3  -6   7     1133.08     1169.10     16.50 o 
  -2  -6   7      959.55      990.61     14.63 o 
  -1  -6   7      703.79      725.82     10.12 o 
   0  -6   7      699.34      711.94     10.05 o 
   1  -6   7        5.98       11.56      2.13 o 
   2  -6   7     1399.73     1441.30     32.36 o 
   3  -6   7     1216.35     1207.64     29.17 o 
   4  -6   7     1068.55     1065.42     27.68 o 
   5  -6   7      922.68      870.60     24.91 o 
   6  -6   7       98.43       96.45      9.16 o 
  -7  -5   7      475.54      456.70     18.95 o 
  -6  -5   7     4343.17     4327.89     86.87 o 
  -5  -5   7     2467.89     2471.73     54.93 o 
  -4  -5   7       13.29       13.63      3.06 o 
  -3  -5   7     1224.87     1235.06     17.26 o 
  -2  -5   7     1047.65     1062.77     17.74 o 
  -1  -5   7      433.12      453.67      7.33 o 
   0  -5   7     1947.21     1995.99     26.69 o 
   1  -5   7     2513.84     2553.23     25.86 o 
   2  -5   7     1321.31     1292.16     45.24 o 
   3  -5   7        5.46        4.68      2.77 o 
   4  -5   7      933.80      855.91     23.21 o 
   5  -5   7     1036.94      984.51     26.61 o 
   6  -5   7      611.48      623.62     20.87 o 
  -8  -4   7      314.13      333.00     15.97 o 
  -7  -4   7       16.48       16.63      7.45 o 
  -6  -4   7     1286.39     1309.84     31.09 o 
  -5  -4   7     2673.96     2725.55     32.77 o 
  -4  -4   7     3540.33     3476.05     39.65 o 
  -3  -4   7      415.92      401.43      8.36 o 
  -2  -4   7       65.32       75.24      3.23 o 
  -1  -4   7       17.85       22.62      2.09 o 
   0  -4   7        0.23       -0.06      1.24 o 
   1  -4   7      576.89      604.55     10.26 o 
   2  -4   7     3436.19     3357.43     62.17 o 
   3  -4   7     2788.08     2715.71     53.02 o 
   4  -4   7      583.09      569.33     17.46 o 
   5  -4   7       21.30       20.01      4.47 o 
   6  -4   7      181.64      192.05     11.07 o 
  -8  -3   7      344.59      345.90     10.81 o 
  -7  -3   7       86.02       86.51      5.88 o 
  -6  -3   7      760.37      746.23     15.71 o 
  -5  -3   7      183.92      185.25      6.13 o 
  -4  -3   7      699.68      707.21     14.61 o 
  -3  -3   7     1981.07     1937.63     29.65 o 
  -2  -3   7     2341.94     2289.91     29.61 o 
  -1  -3   7     1038.70     1060.14     14.08 o 
   0  -3   7      679.98      673.09     11.92 o 
   1  -3   7      296.94      274.33      6.31 o 
   2  -3   7       10.73        4.05      2.34 o 
   3  -3   7      989.00      982.38     23.85 o 
   4  -3   7     2679.79     2638.85     53.02 o 
   5  -3   7     1104.03     1096.50     28.32 o 
   6  -3   7      126.30      135.84      9.16 o 
  -8  -2   7      153.89      161.29      7.59 o 
  -7  -2   7     1266.24     1275.34     23.03 o 
  -6  -2   7     2163.12     2196.84     47.27 o 
  -5  -2   7     1066.21     1026.63     19.70 o 
  -4  -2   7      900.55      905.46     26.61 o 
  -3  -2   7      300.75      303.07     15.12 o 
  -2  -2   7      213.03      199.25      4.49 o 
  -1  -2   7     1818.41     1799.69     21.18 o 
   0  -2   7     1420.57     1421.36     17.86 o 
   1  -2   7     1009.96      994.20     14.11 o 
   2  -2   7     1768.65     1784.62     28.96 o 
   3  -2   7      823.81      857.40     21.72 o 
   4  -2   7       29.69       19.38      4.05 o 
   5  -2   7      471.50      508.65     17.25 o 
   6  -2   7      578.81      594.45     20.01 o 
  -8  -1   7     1303.87     1283.58     23.77 o 
  -7  -1   7      144.92      145.42      9.79 o 
  -6  -1   7      641.75      632.78     20.44 o 
  -5  -1   7     1734.66     1727.08     28.81 o 
  -3  -1   7     1556.24     1568.54     25.76 o 
  -2  -1   7     1196.47     1196.50     35.45 o 
  -1  -1   7      530.36      525.36      9.31 o 
   0  -1   7      350.71      351.32      9.14 o 
   1  -1   7      240.88      249.94      7.78 o 
   2  -1   7     1374.46     1401.05     18.85 o 
   3  -1   7     2264.78     2295.84     45.78 o 
   4  -1   7     2448.07     2578.38     52.16 o 
   5  -1   7      565.14      593.39     19.16 o 
   6  -1   7       14.51       21.93      4.90 o 
  -9   0   7       18.45       14.27      4.90 o 
  -8   0   7     1530.74     1537.45     39.81 o 
  -7   0   7     2838.09     2820.89     60.25 o 
  -6   0   7      755.25      760.74     23.42 o 
  -5   0   7       30.73       31.41      5.96 o 
  -4   0   7      205.80      221.38     11.71 o 
  -3   0   7       47.79       50.03      5.00 o 
  -2   0   7       41.18       43.41      3.99 o 
  -1   0   7     3877.65     4008.52     54.85 o 
   0   0   7     6305.72     6344.38     65.26 o 
   1   0   7     1316.33     1281.23     25.76 o 
   2   0   7        0.71       -0.55      2.33 o 
   3   0   7     1059.99     1075.21     25.55 o 
   4   0   7     1221.11     1246.18     29.81 o 
   5   0   7      441.77      436.69     16.18 o 
  -9   1   7      289.08      294.67     15.97 o 
  -8   1   7      123.97      144.99     11.07 o 
  -7   1   7      186.65      188.00     11.71 o 
  -6   1   7     2065.88     2138.08     48.12 o 
  -5   1   7     2988.59     3040.83     45.66 o 
  -4   1   7      463.77      444.64     11.85 o 
  -3   1   7      166.77      199.38      7.51 o 
  -2   1   7      491.64      542.71     12.62 o 
  -1   1   7       41.52       40.66      3.99 o 
   0   1   7      198.99      192.28      7.06 o 
   1   1   7     3961.44     3890.06     42.52 o 
   2   1   7     4532.21     4528.49     49.28 o 
   3   1   7      316.27      337.01      9.62 o 
   4   1   7       81.46       76.86      7.45 o 
   5   1   7       22.05       20.23      4.90 o 
  -8   2   7     1097.79     1029.22     31.51 o 
  -7   2   7     1143.44     1092.67     31.51 o 
  -6   2   7      169.70      174.38     10.86 o 
  -5   2   7      318.37      316.93     10.75 o 
  -4   2   7     1727.36     1803.41     30.04 o 
  -3   2   7     3563.52     3637.34     51.46 o 
  -2   2   7     1295.21     1317.81     27.89 o 
  -1   2   7     1194.17     1163.96     20.80 o 
   0   2   7     1108.76     1131.78     20.38 o 
   1   2   7       27.85       36.55      8.30 o 
   2   2   7      909.04      925.23     18.35 o 
   3   2   7     1275.08     1327.69     25.34 o 
   4   2   7      732.75      776.54     16.88 o 
   5   2   7      237.69      250.98      9.34 o 
  -8   3   7      953.77     1020.49     31.72 o 
  -7   3   7     1030.11     1041.78     30.87 o 
  -6   3   7      752.65      757.55     24.27 o 
  -5   3   7     1122.10     1098.19     61.53 o 
  -4   3   7       80.19       74.31      5.82 o 
  -3   3   7      522.63      511.82     12.69 o 
  -2   3   7      543.63      550.46     12.99 o 
  -1   3   7      722.30      756.49     15.71 o 
   0   3   7      841.39      847.79     16.83 o 
   1   3   7     1490.05     1504.83     25.26 o 
   2   3   7     1066.55     1034.23     19.63 o 
   3   3   7        0.48        3.19      3.19 o 
   4   3   7      367.78      380.69     16.61 o 
  -8   4   7        0.76       -0.21      3.62 o 
  -7   4   7      259.69      272.32     14.48 o 
  -6   4   7      196.54      209.93     11.92 o 
  -5   4   7      203.82      199.93     11.28 o 
  -4   4   7      272.30      299.51     10.06 o 
  -3   4   7     1610.08     1669.80     27.99 o 
  -2   4   7     1714.86     1682.12     27.73 o 
  -1   4   7      166.90      177.87      6.92 o 
   0   4   7      187.90      178.28      6.75 o 
   1   4   7      951.04      937.97     18.12 o 
   2   4   7     1146.87     1169.86     28.00 o 
   3   4   7      730.39      736.25     25.34 o 
  -7   5   7     1025.39      993.45     30.02 o 
  -6   5   7       20.20       17.88      5.32 o 
  -5   5   7        0.20        0.43      2.98 o 
  -4   5   7        1.13        3.13      3.41 o 
  -3   5   7      240.74      247.79      8.70 o 
  -2   5   7     1261.69     1256.74     25.23 o 
  -1   5   7     2406.22     2421.07     36.58 o 
   0   5   7     1351.45     1375.19     23.50 o 
   2   5   7      226.20      243.57     14.27 o 
   3   5   7      102.00      108.16     11.71 o 
  -7   6   7      837.72      812.26     26.40 o 
  -6   6   7      868.97      878.05     26.83 o 
  -5   6   7      359.92      349.60     15.12 o 
  -4   6   7      205.06      231.01     11.92 o 
  -3   6   7      840.12      800.02     17.09 o 
  -2   6   7      263.16      276.80      9.12 o 
  -1   6   7      609.95      608.93     18.74 o 
   1   6   7     1264.05     1263.64     37.69 o 
   2   6   7      126.66      150.10     12.14 o 
  -5   7   7      323.54      318.09     14.48 o 
  -4   7   7      530.90      531.86     18.52 o 
  -3   7   7      547.94      564.65     18.52 o 
   0   7   7       27.99       40.03      8.09 o 
  -1 -10   8        1.80        9.47      3.52 o 
   0 -10   8        5.23       10.07      3.73 o 
   1 -10   8        4.20        4.26      3.62 o 
  -3  -9   8      287.37      318.09     17.03 o 
  -2  -9   8      574.41      589.13     22.36 o 
  -1  -9   8     1058.94     1095.73     31.30 o 
   0  -9   8      551.97      569.40     18.84 o 
   1  -9   8      250.99      290.46      9.78 o 
   2  -9   8      178.50      185.12      7.82 o 
   3  -9   8       10.47       15.33      4.47 o 
  -5  -8   8      478.89      512.70     21.72 o 
  -4  -8   8      301.07      315.75     16.61 o 
  -3  -8   8      839.76      804.81     26.83 o 
  -2  -8   8      268.32      229.31     13.63 o 
  -1  -8   8      118.60      130.53      8.41 o 
   0  -8   8      720.98      760.22     13.26 o 
   1  -8   8     1956.14     1959.83     25.69 o 
   2  -8   8     1265.21     1275.55     32.90 o 
   3  -8   8      429.08      433.92     16.39 o 
   4  -8   8       65.68       58.55      7.24 o 
  -6  -7   8        0.19       -0.21      5.11 o 
  -5  -7   8      678.50      661.95     24.27 o 
  -4  -7   8     1514.01     1414.81     38.11 o 
  -3  -7   8      745.88      709.00     24.06 o 
  -2  -7   8      313.12      320.00      6.53 o 
  -1  -7   8     1632.68     1680.71     22.50 o 
   0  -7   8      591.16      592.64     11.02 o 
   1  -7   8      244.02      255.32      9.34 o 
   2  -7   8      819.16      809.28     22.78 o 
   3  -7   8     1359.70     1329.43     32.36 o 
   4  -7   8      863.01      863.58     24.91 o 
  -6  -6   8     1578.46     1570.66     41.31 o 
  -5  -6   8      598.25      587.64     21.93 o 
  -4  -6   8       84.12       87.43      4.49 o 
  -3  -6   8      292.17      281.81      7.18 o 
  -2  -6   8      377.71      370.57      6.92 o 
  -1  -6   8      374.01      395.14      7.23 o 
   0  -6   8      169.54      178.94      4.82 o 
   1  -6   8     1834.01     1836.16     23.67 o 
   2  -6   8     1412.73     1380.96     31.72 o 
   3  -6   8       32.01       30.87      4.90 o 
   4  -6   8      330.43      366.64     14.48 o 
   5  -6   8      132.45      127.11      8.73 o 
  -7  -5   8       29.32       31.30      7.24 o 
  -6  -5   8      228.52      239.74     13.84 o 
  -5  -5   8     1282.16     1282.82     18.93 o 
  -4  -5   8     1414.64     1404.08     19.84 o 
  -3  -5   8      673.40      672.69     12.17 o 
  -2  -5   8       77.90       83.15      5.16 o 
  -1  -5   8      796.34      788.64     13.31 o 
   0  -5   8      333.65      333.89      6.47 o 
   1  -5   8     1224.46     1226.40     15.33 o 
   2  -5   8     3397.19     3281.42     62.17 o 
   3  -5   8     2560.71     2584.34     51.95 o 
   4  -5   8      466.65      470.96     16.39 o 
   5  -5   8       50.35       58.13      7.03 o 
  -7  -4   8      769.38      735.99     16.51 o 
  -6  -4   8      118.18      115.53      6.46 o 
  -5  -4   8       99.60      108.50      5.06 o 
  -4  -4   8      183.81      197.09      8.52 o 
  -3  -4   8     1684.35     1616.28     26.42 o 
  -2  -4   8     2075.08     2091.56     32.33 o 
  -1  -4   8     1851.36     1868.02     22.73 o 
   0  -4   8     1026.83     1031.26     14.75 o 
   1  -4   8      763.35      777.79     14.55 o 
   2  -4   8       16.21       19.83      3.30 o 
   3  -4   8     1613.18     1593.02     34.92 o 
   4  -4   8     1550.06     1534.04     35.13 o 
   5  -4   8      306.30      281.26     12.77 o 
  -8  -3   8      604.52      603.71     15.19 o 
  -7  -3   8      966.66      973.75     19.63 o 
  -6  -3   8      834.98      819.02     17.99 o 
  -5  -3   8      796.33      813.07     17.16 o 
  -4  -3   8      271.81      269.11      8.79 o 
  -3  -3   8      444.97      435.97     15.01 o 
  -2  -3   8       40.75       42.96      4.14 o 
   0  -3   8     2964.27     2989.94     33.94 o 
   1  -3   8     2229.56     2166.82     26.41 o 
   2  -3   8      810.54      869.57     16.67 o 
   3  -3   8      220.92      251.88     10.65 o 
   4  -3   8        0.24       -1.92      2.34 o 
   5  -3   8       74.28       87.08      7.03 o 
  -8  -2   8      815.41      805.55     18.06 o 
  -7  -2   8       48.96       44.07      6.60 o 
  -6  -2   8      442.76      461.14     13.00 o 
  -5  -2   8      184.63      199.70      8.00 o 
  -4  -2   8      285.05      279.41      9.12 o 
  -3  -2   8     2364.59     2348.22     48.76 o 
  -2  -2   8     3471.31     3456.84     49.20 o 
  -1  -2   8     1120.37     1064.17     19.90 o 
   0  -2   8        6.74        6.32      1.53 o 
   1  -2   8      839.77      853.51     13.14 o 
   2  -2   8     1807.28     1910.65     24.53 o 
   3  -2   8      446.53      450.31     14.48 o 
   4  -2   8      269.79      270.61     11.71 o 
   5  -2   8      651.40      706.23     21.72 o 
  -8  -1   8     1430.74     1456.75     38.11 o 
  -7  -1   8     1954.18     1910.90     45.14 o 
  -6  -1   8     1090.55     1052.99     21.67 o 
  -5  -1   8       11.10       12.14      4.05 o 
  -4  -1   8      280.75      277.82     13.63 o 
  -3  -1   8        7.74        9.02      2.63 o 
  -2  -1   8       31.69       31.86      4.58 o 
  -1  -1   8     3517.51     3478.31     50.67 o 
   0  -1   8     6973.83     6951.87     90.95 o 
   1  -1   8      826.46      831.80     12.89 o 
   2  -1   8      176.86      181.90      5.60 o 
   3  -1   8      124.80      125.04      5.87 o 
   4  -1   8      245.64      253.58     11.50 o 
   5  -1   8      201.96      202.27     10.86 o 
  -8   0   8      197.96      202.91     12.77 o 
  -7   0   8      363.91      358.97     16.39 o 
  -6   0   8     2515.59     2436.07     39.69 o 
  -5   0   8     1621.92     1652.32     29.05 o 
  -4   0   8      909.76      904.35     23.53 o 
  -3   0   8      490.94      495.33     12.54 o 
  -2   0   8      109.95      107.48     12.56 o 
  -1   0   8       16.11       26.02      5.00 o 
   0   0   8      780.77      777.25     16.46 o 
   1   0   8     2308.36     2335.29     28.07 o 
   2   0   8     2272.75     2318.18     28.50 o 
   3   0   8      126.34      132.02      6.08 o 
   4   0   8        1.56       -0.34      2.34 o 
   5   0   8      189.30      200.56     11.28 o 
  -8   1   8      380.12      370.04     17.46 o 
  -7   1   8       46.07       60.47      8.09 o 
  -6   1   8      120.29      123.92      9.58 o 
  -5   1   8       78.40       62.71      6.28 o 
  -4   1   8      779.22      774.22     17.20 o 
  -3   1   8      191.57      177.84      7.44 o 
  -2   1   8     1087.88     1074.50     20.58 o 
  -1   1   8     2334.97     2351.09     36.37 o 
   0   1   8      775.54      785.76     16.61 o 
   1   1   8       65.21       61.52      5.18 o 
   2   1   8      448.60      474.00      9.52 o 
   3   1   8      173.24      193.65     20.97 o 
   4   1   8      455.84      487.49     12.93 o 
  -8   2   8      291.38      311.92     16.39 o 
  -7   2   8      264.71      280.62     14.90 o 
  -6   2   8      425.30      437.96     18.31 o 
  -5   2   8      586.96      573.31     23.95 o 
  -4   2   8     2634.65     2547.17     47.59 o 
  -3   2   8      749.65      763.19     26.72 o 
  -2   2   8     1013.30      989.83     19.61 o 
  -1   2   8     1724.10     1766.77     29.32 o 
   0   2   8     1473.65     1476.77     25.61 o 
   1   2   8     1307.86     1302.71     23.75 o 
   2   2   8      917.35      922.30     19.02 o 
   3   2   8      112.74      123.49      9.58 o 
   4   2   8       43.35       44.50      7.45 o 
  -8   3   8       37.18       30.87      6.60 o 
  -7   3   8      149.60      136.90     10.65 o 
  -6   3   8       39.25       28.96      5.96 o 
  -5   3   8      229.97      224.20      9.28 o 
  -4   3   8     2512.73     2584.59     40.70 o 
  -3   3   8     2740.30     2717.05     41.54 o 
  -2   3   8     1649.74     1596.33     27.42 o 
  -1   3   8        0.45       -0.06      2.03 o 
   0   3   8     1406.05     1374.32     24.49 o 
   1   3   8      795.67      813.97     17.28 o 
   2   3   8      176.02      176.68      7.60 o 
   3   3   8      423.26      463.51     18.74 o 
  -7   4   8      442.01      436.47     19.16 o 
  -6   4   8       59.90       58.34      7.66 o 
  -5   4   8       33.99       43.28      5.30 o 
  -4   4   8       74.14       78.68     11.82 o 
  -3   4   8      359.29      351.61     10.88 o 
  -2   4   8     2693.91     2726.20     66.32 o 
  -1   4   8     1530.43     1538.73     26.60 o 
   0   4   8      194.23      205.46      7.96 o 
   1   4   8        8.11        8.17      2.78 o 
   2   4   8        6.43        4.15      3.30 o 
  -6   5   8      788.03      759.25     25.12 o 
  -5   5   8      385.13      387.93     16.61 o 
  -4   5   8      494.33      496.52     13.73 o 
  -3   5   8      845.01      858.58     18.54 o 
  -2   5   8      217.97      220.62      8.41 o 
  -1   5   8      582.48      605.09     14.42 o 
   0   5   8     1625.70     1667.98     28.16 o 
  -5   6   8      139.12      146.06     10.22 o 
  -4   6   8      700.29      707.10     25.76 o 
  -3   6   8     1365.73     1346.83     25.06 o 
  -2   6   8      632.17      636.62     15.15 o 
  -2  -9   9      290.32      263.16     15.12 o 
  -1  -9   9        7.05        9.31      3.35 o 
   0  -9   9      639.59      661.25     15.56 o 
   1  -9   9     1498.62     1566.40     37.69 o 
  -4  -8   9      454.33      461.60     20.65 o 
  -3  -8   9       64.83       75.16     10.22 o 
  -2  -8   9      281.13      282.75     15.54 o 
  -1  -8   9     1270.68     1311.31     30.45 o 
   0  -8   9     1325.40     1339.86     25.84 o 
   1  -8   9        2.76        3.90      2.39 o 
   2  -8   9      604.01      602.90     14.88 o 
   3  -8   9      374.23      361.31     15.12 o 
  -5  -7   9      322.35      330.02     17.25 o 
  -4  -7   9      186.38      179.70     12.99 o 
  -3  -7   9       53.95       56.63      8.73 o 
  -2  -7   9        0.70       -2.05      4.55 o 
  -1  -7   9      870.64      868.22     20.06 o 
   0  -7   9     3316.69     3385.68     39.64 o 
   1  -7   9     2202.62     2198.26     28.09 o 
   2  -7   9      441.70      433.77     12.35 o 
   3  -7   9      136.92      134.99      8.94 o 
  -6  -6   9       78.83       76.86     10.22 o 
  -5  -6   9      984.96      955.98     30.02 o 
  -4  -6   9     1549.60     1564.73     22.17 o 
  -3  -6   9      705.86      680.07     14.06 o 
  -2  -6   9      471.37      472.30     10.11 o 
  -1  -6   9       43.78       49.14      3.92 o 
   0  -6   9       92.61      107.21      4.08 o 
   1  -6   9     1161.23     1167.68     17.27 o 
   2  -6   9     1622.28     1589.58     27.35 o 
   3  -6   9      540.21      557.19     18.10 o 
   4  -6   9      217.55      231.65     11.50 o 
  -6  -5   9      311.07      307.37     11.39 o 
  -5  -5   9       41.24       41.61      4.29 o 
  -4  -5   9        8.90        9.84      3.45 o 
  -3  -5   9      665.82      669.41     12.49 o 
  -2  -5   9     2336.85     2301.80     29.27 o 
  -1  -5   9     1410.98     1369.68     24.39 o 
   0  -5   9      413.13      431.58     26.61 o 
   1  -5   9       62.85       64.19      5.39 o 
   2  -5   9       31.42       33.85      4.90 o 
   3  -5   9       93.15       85.38      6.81 o 
   4  -5   9      547.36      531.43     17.88 o 
  -7  -4   9     1420.54     1398.42     25.76 o 
  -6  -4   9      552.74      537.36     12.86 o 
  -5  -4   9      346.07      348.31      8.89 o 
  -4  -4   9     1204.94     1187.81     22.21 o 
  -3  -4   9      798.45      796.02     24.49 o 
  -2  -4   9       32.85       31.16      6.60 o 
  -1  -4   9     1103.64     1112.61     28.85 o 
   0  -4   9     2391.56     2410.18     51.53 o 
   1  -4   9     1272.91     1208.34     23.35 o 
   2  -4   9      364.58      373.11     10.27 o 
   3  -4   9      261.84      261.77      9.00 o 
   4  -4   9      181.14      180.34      9.79 o 
  -7  -3   9      243.79      247.38     10.75 o 
  -6  -3   9      234.65      234.00      9.18 o 
  -5  -3   9       30.05       36.52      4.49 o 
  -4  -3   9        9.43        7.93      2.61 o 
  -3  -3   9     1384.25     1321.07     24.02 o 
  -2  -3   9     4410.04     4241.89     59.54 o 
  -1  -3   9     1273.38     1242.87     23.03 o 
   0  -3   9      228.25      223.03     15.01 o 
   1  -3   9     1102.98     1142.47     22.44 o 
   2  -3   9      317.67      345.75      9.73 o 
   3  -3   9      269.91      273.63      9.04 o 
   4  -3   9      565.69      558.47     17.88 o 
  -7  -2   9     1009.52     1059.03     30.23 o 
  -6  -2   9      792.67      772.10     18.04 o 
  -5  -2   9      163.26      160.81      7.64 o 
  -4  -2   9      185.48      193.15      7.88 o 
  -3  -2   9        2.35        6.07      2.41 o 
  -2  -2   9      733.32      734.95     16.44 o 
  -1  -2   9     2862.38     2807.15     42.58 o 
   0  -2   9     1803.04     1731.57     29.60 o 
   1  -2   9      339.95      349.32     11.03 o 
   2  -2   9        1.32        3.02      3.30 o 
   3  -2   9       12.92       10.96      3.94 o 
   4  -2   9       10.00        4.05      2.61 o 
  -8  -1   9       98.63      120.08     10.01 o 
  -7  -1   9       63.60       58.34      7.88 o 
  -5  -1   9     1219.23     1228.39     25.98 o 
  -4  -1   9     2197.38     2127.77     34.90 o 
  -3  -1   9     1390.20     1349.83     24.79 o 
  -2  -1   9       78.66       76.53      5.82 o 
  -1  -1   9       25.51       31.80      4.14 o 
   0  -1   9      248.07      244.01      9.03 o 
   1  -1   9     1005.60     1043.31     21.27 o 
   2  -1   9      638.31      613.42     15.57 o 
   3  -1   9      878.95      862.72     28.74 o 
   4  -1   9      830.04      811.49     17.90 o 
  -8   0   9      164.11      169.90     11.92 o 
  -7   0   9      247.88      252.52     14.05 o 
  -6   0   9      681.96      698.09     17.61 o 
  -5   0   9       61.34       56.82      5.67 o 
  -4   0   9      847.49      843.77     18.62 o 
  -3   0   9     1795.13     1779.27     30.42 o 
  -2   0   9     1500.61     1498.33     26.75 o 
  -1   0   9     1983.32     1949.70     42.26 o 
   0   0   9      574.43      573.35     17.88 o 
   1   0   9       44.86       45.24      4.89 o 
   2   0   9      195.26      187.82      8.35 o 
   3   0   9     1519.59     1503.59     41.52 o 
   4   0   9      893.33      953.21     31.51 o 
  -7   1   9      184.66      183.32     12.35 o 
  -6   1   9      590.44      620.23     23.42 o 
  -5   1   9     2078.43     2064.58     52.48 o 
  -4   1   9     1323.55     1323.46     25.26 o 
  -3   1   9        0.36       -1.04      3.09 o 
  -2   1   9     2008.91     2043.12     33.88 o 
  -1   1   9     1666.63     1678.40     29.15 o 
   0   1   9      211.84      197.66      8.18 o 
   1   1   9      464.76      452.59     12.79 o 
   2   1   9      354.38      374.80     11.87 o 
   3   1   9      135.46      155.21     11.28 o 
  -7   2   9        0.51        4.26      3.83 o 
  -6   2   9        6.10        9.14      4.05 o 
  -5   2   9      111.30      106.48      7.64 o 
  -4   2   9     1793.82     1865.40     32.45 o 
  -3   2   9     3137.20     3039.23     46.36 o 
  -2   2   9      523.06      525.04     13.84 o 
  -1   2   9        0.94        3.76      3.30 o 
   0   2   9      225.54      223.77      8.72 o 
   1   2   9      122.89      127.96      6.93 o 
   2   2   9       23.50       26.16      5.86 o 
   3   2   9      536.19      581.47     22.57 o 
  -7   3   9      594.21      654.71     24.49 o 
  -6   3   9      309.96      318.09     15.97 o 
  -5   3   9      388.52      348.60     12.02 o 
  -4   3   9        8.01        8.33      3.07 o 
  -3   3   9      698.28      647.37     15.94 o 
  -2   3   9     1744.58     1757.44     30.44 o 
  -1   3   9     1492.66     1471.61     26.74 o 
   0   3   9      179.19      192.16      8.11 o 
   1   3   9       80.41       83.13      6.47 o 
   2   3   9      167.94      167.35      7.98 o 
  -6   4   9      878.24      878.27     28.32 o 
  -5   4   9      737.52      766.46     18.86 o 
  -4   4   9      219.83      243.11      9.75 o 
  -3   4   9      296.66      298.92     12.14 o 
  -2   4   9       27.82       31.83      4.33 o 
  -1   4   9       95.87       99.54      6.82 o 
   0   4   9      447.61      441.17     12.55 o 
   1   4   9      762.95      776.78     17.60 o 
  -5   5   9      331.40      356.42     16.61 o 
  -4   5   9     1163.16     1129.70     23.35 o 
  -3   5   9      648.09      637.73     16.12 o 
  -2   5   9      306.39      309.43     10.59 o 
  -1   5   9      467.10      443.49     20.65 o 
  -3  -8  10      113.69      102.84     11.50 o 
  -2  -8  10      117.47      110.93     11.50 o 
  -1  -8  10      646.00      658.97     23.63 o 
   0  -8  10     1104.52     1145.13     30.87 o 
   1  -8  10     1008.55     1053.92     32.58 o 
  -4  -7  10     2103.94     2049.08     51.10 o 
  -3  -7  10     1135.08     1155.05     34.07 o 
  -2  -7  10      119.20      113.05      7.48 o 
  -1  -7  10       70.45       76.22      5.05 o 
   0  -7  10       60.95       65.04      4.77 o 
   1  -7  10      212.84      217.81     13.41 o 
   2  -7  10      424.13      420.08     19.38 o 
  -5  -6  10      265.33      272.95     15.76 o 
  -4  -6  10       10.43       11.19      2.80 o 
  -3  -6  10      610.92      594.17     14.69 o 
  -2  -6  10     3073.77     3107.88     49.54 o 
  -1  -6  10     1043.31     1045.82     17.18 o 
   0  -6  10        1.32        1.64      2.23 o 
   1  -6  10      109.52      140.31     11.07 o 
   2  -6  10       59.90       89.42     10.65 o 
   3  -6  10       17.00       -0.85      1.70 o 
  -6  -5  10       26.33       22.10      4.16 o 
  -5  -5  10      491.66      484.40     11.12 o 
  -4  -5  10     1758.08     1716.20     24.44 o 
  -3  -5  10      641.52      645.05     12.79 o 
  -2  -5  10       53.24       54.20     10.43 o 
  -1  -5  10      160.06      161.69      7.55 o 
   0  -5  10      654.21      651.34     15.97 o 
   1  -5  10      614.09      380.05     17.67 o 
   2  -5  10      361.24      368.13     18.10 o 
   3  -5  10      928.46      891.89     31.09 o 
  -6  -4  10        0.07       -0.23      2.32 o 
  -5  -4  10       35.20       40.59      4.75 o 
  -4  -4  10      464.11      474.40     13.10 o 
  -3  -4  10     1674.11     1619.52     28.51 o 
  -2  -4  10     3161.62     3132.57     47.22 o 
  -1  -4  10      944.37      923.73     19.61 o 
   0  -4  10       95.64       86.99      8.30 o 
   1  -4  10      169.05      163.50      7.96 o 
   2  -4  10      138.50      152.66     11.71 o 
   3  -4  10      407.89      412.63     20.01 o 
  -6  -3  10     1229.56     1214.85     37.47 o 
  -5  -3  10      545.06      538.11     14.52 o 
  -4  -3  10        4.17        5.42      6.60 o 
  -3  -3  10      204.60      204.34     27.79 o 
  -2  -3  10      700.49      634.27     21.08 o 
  -1  -3  10     1111.00     1067.61     21.69 o 
   0  -3  10     1439.94     1424.79     33.21 o 
   1  -3  10      511.51      497.93     26.08 o 
   2  -3  10       54.45       62.38      8.52 o 
   3  -3  10       15.39       14.69      5.54 o 
  -7  -2  10       71.14       75.58      9.16 o 
  -6  -2  10      398.35      392.63     12.79 o 
  -5  -2  10     1087.22     1086.64     22.66 o 
  -4  -2  10     1369.58     1333.26     34.70 o 
  -3  -2  10      838.54      769.73     18.95 o 
  -2  -2  10      208.41      207.09      8.57 o 
  -1  -2  10       30.42       28.03      4.90 o 
   0  -2  10      367.69      362.20     11.63 o 
   1  -2  10      601.72      628.17     16.09 o 
   2  -2  10      780.59      816.07     19.56 o 
   3  -2  10      564.88      571.25     23.63 o 
  -7  -1  10      855.78      828.66     27.25 o 
  -6  -1  10     1216.14     1168.58     24.60 o 
  -5  -1  10        7.49        5.44      2.97 o 
  -4  -1  10     1558.43     1516.69     28.16 o 
  -3  -1  10     1918.99     1888.31     48.76 o 
  -2  -1  10      524.08      519.04     14.05 o 
  -1  -1  10      103.59      120.97      9.69 o 
   0  -1  10      432.46      411.61     12.62 o 
   1  -1  10      372.10      374.11     12.11 o 
   2  -1  10       26.51       29.48      4.59 o 
   3  -1  10      355.14      390.27     19.16 o 
  -7   0  10      277.13      271.89     15.12 o 
  -6   0  10     1165.89     1174.56     25.03 o 
  -5   0  10     1757.49     1774.78     43.54 o 
  -4   0  10     1030.32      999.02     21.54 o 
  -3   0  10       56.94       62.46      5.76 o 
  -2   0  10      795.04      797.28     18.41 o 
  -1   0  10      427.72      443.42     12.94 o 
   0   0  10      110.24      116.88      6.85 o 
   1   0  10      405.67      415.36     12.86 o 
   2   0  10     1649.49     1631.60     30.36 o 
  -7   1  10       13.88       26.40      6.39 o 
  -6   1  10        1.72        3.48      3.51 o 
  -5   1  10      391.94      392.84     25.02 o 
  -4   1  10     1108.26     1089.20     22.93 o 
  -3   1  10     1006.80     1035.51     37.26 o 
  -2   1  10      628.17      614.63     15.71 o 
  -1   1  10       16.57       13.41      3.38 o 
   0   1  10        0.64        3.17      4.90 o 
   1   1  10       14.20       20.06      3.91 o 
   2   1  10      480.96      491.12     14.45 o 
  -6   2  10      355.74      364.56     13.18 o 
  -5   2  10       79.90       84.40      9.79 o 
  -4   2  10      236.86      211.94      9.39 o 
  -3   2  10      132.65      147.63      7.74 o 
  -2   2  10     1010.96     1014.78     22.99 o 
  -1   2  10      820.26      776.38     18.17 o 
   0   2  10      694.20      705.03     35.56 o 
   1   2  10      390.90      368.11     20.01 o 
  -6   3  10     1048.02     1075.57     24.36 o 
  -5   3  10     1674.96     1619.45     31.01 o 
  -4   3  10     1031.81      932.27     21.17 o 
  -3   3  10      115.04      121.68      7.06 o 
  -2   3  10       61.31       53.16      7.56 o 
  -1   3  10       49.52       43.44      5.75 o 
   0   3  10      528.66      518.22     14.43 o 
  -4   4  10     1019.20     1015.31     29.28 o 
  -3   4  10      274.28      286.27     10.74 o 
  -2   4  10      155.34      148.44      7.73 o 
  -1   4  10      264.54      278.73     10.38 o 
  -2  -7  11     1013.54     1033.01     17.71 o 
  -1  -7  11      875.93      887.88     16.14 o 
  -4  -6  11     1439.56     1415.15     23.67 o 
  -3  -6  11      471.85      459.11     10.95 o 
  -2  -6  11       65.15       75.68      5.30 o 
  -1  -6  11     1193.05     1162.57     20.09 o 
   0  -6  11      437.79      461.06     11.05 o 
   1  -6  11      165.07      189.49     12.99 o 
  -4  -5  11      382.11      383.15     10.04 o 
  -3  -5  11     1141.07     1159.39     23.33 o 
  -2  -5  11      530.26      544.70     14.73 o 
  -1  -5  11       59.02       65.54      6.00 o 
   0  -5  11       16.30       19.35      3.91 o 
   1  -5  11        0.56        3.80      2.60 o 
  -5  -4  11      407.07      397.14     15.22 o 
  -4  -4  11        6.40        4.77      4.26 o 
  -3  -4  11       54.27       47.76      5.18 o 
  -2  -4  11       17.04       16.70      3.46 o 
   0  -4  11      929.02      916.43     20.78 o 
   1  -4  11     1176.94     1167.08     24.56 o 
   2  -4  11      686.45      709.64     27.47 o 
  -5  -3  11     1774.19     1780.56     32.28 o 
  -4  -3  11      779.68      776.69     27.89 o 
  -2  -3  11      149.15      140.38      9.26 o 
  -1  -3  11      212.86      212.27      9.17 o 
   0  -3  11        0.51        0.63      3.83 o 
   1  -3  11      826.16      841.84     21.08 o 
   2  -3  11     1536.48     1570.87     45.35 o 
  -6  -2  11      687.94      686.67     25.12 o 
  -5  -2  11        5.93       14.27      4.90 o 
  -4  -2  11      654.18      646.63     24.59 o 
  -3  -2  11      971.22      944.98     21.00 o 
  -2  -2  11      332.39      337.63     11.57 o 
  -1  -2  11      174.70      163.11      8.09 o 
   0  -2  11      589.49      578.45     24.59 o 
   1  -2  11      870.81      903.00     21.02 o 
  -6  -1  11      536.82      564.19     16.40 o 
  -5  -1  11     1847.41     1848.98     33.86 o 
  -4  -1  11      870.33      834.39     19.85 o 
  -3  -1  11       19.01       22.29      4.12 o 
  -2  -1  11      175.10      172.67      8.41 o 
  -1  -1  11        6.20        9.83      3.23 o 
   0  -1  11      378.91      391.80     25.23 o 
   1  -1  11     1228.68     1273.42     55.57 o 
  -5   0  11      555.04      546.68     16.01 o 
  -4   0  11      607.29      586.84     19.69 o 
  -3   0  11      621.45      604.48     16.31 o 
  -2   0  11      924.41      912.66     20.82 o 
  -1   0  11      478.37      449.49     13.75 o 
   0   0  11       28.66       28.07      4.51 o 
   1   0  11        2.94       -1.09      2.66 o 
  -5   1  11       41.91       55.53      6.24 o 
  -4   1  11       10.54       15.28      3.91 o 
  -3   1  11      131.01      127.98      7.52 o 
  -2   1  11      636.09      624.75     16.68 o 
  -1   1  11      968.33      924.60     44.82 o 
   0   1  11     1196.34     1217.70     25.26 o 
  -4   2  11        2.05        5.23      4.79 o 
  -3   2  11      206.33      208.86      9.55 o 
  -2   2  11      441.64      468.36     14.28 o 
  -1   2  11       19.93       27.61      4.66 o 
  -3  -4  12       76.10       66.89      6.24 o 
  -2  -4  12      536.28      450.87     64.30 o 
  -1  -4  12      505.51      485.99     14.78 o 
  -3  -3  12      328.69      291.09     11.18 o 
  -2  -3  12      464.28      455.85     15.33 o 
  -1  -3  12      750.83      726.41     24.38 o 
  -3  -2  12      165.62      172.72      8.80 o 
  -2  -2  12        1.31        0.73      2.63 o 
  -1  -2  12      235.17      239.18     10.44 o 
  -3  -1  12     1058.20      976.68     22.53 o 
  -2  -1  12      902.30      888.19     21.24 o 
                                                 
